# Supplementary material for: Divergent roles for the RH5 complex components, CyRPA and RIPR in human-infective malaria parasites
Source: PLoS Pathog. 2019 Jun 11;15(6):e1007809. doi: 10.1371/journal.ppat.1007809 (PMC6588255; doi:10.1371/journal.ppat.1007809)
Supplement: S1 Dataset — (A) Table of proteins detected by LC-MS/MS using parasite lysate and culture supernatant with anti-HA affinity matrix (Roche). Immunoprecipitations from wild type PkA1-H.1 or PkRIPR-HA parasites were analysed by LC-MS/MS (three technical replicas) ordered by highest peptide abundance (iBAQ). (B) Table of proteins detected by LC-MS/MS using parasite lysate and culture supernatant from wild type and PkRIPR-HA parasites with Pierce HA-tag IP/Co-IP kit (Thermo Fisher Scientific) ordered by highest peptide abundance (iBAQ). Analysis was conducted using Maxquant 1.3.0.5 and Perseus 1.4.0.11 searched against the P. knowlesi fasta database (PlasmoDB release v25). IBAQ quantifications for immunoprecipitations from PkRIPR-HA culture supernatant are highlighted in green, from PkRIPR-HA schizont lysates in grey and from PkA1-H.1 schizont lysates or culture supernatant in white. Three top scoring proteins with high peptide abundance in the transgenic parasite line but minimal or no peptides detected in the wild type parasites are highlighted in yellow. iBAQ are log10 values. (XLSX) [file ppat.1007809.s011.xlsx]

## Sheet: A. aRIPR IP (Roche)
A.List of proteins immunoprecipitated using anti-HA resin (Roche) from PkRIPR-HA and wild type PkA1.H1 parasites and culture supernatants
	schizont PkRIPR-HA			schizont wt PkA1.H1			culture sup PkRIPR-HA			culture sup wt PkA1.H1			schizont PkRIPR-HA			schizont wt PkA1.H1			culture sup PkRIPR-HA			culture sup wt PkA1.H1
iBAQ Sch_RIPR_1	iBAQ Sch_RIPR_2	iBAQ Sch_RIPR_3	iBAQ Sch_WT_1	iBAQ Sch_WT_2	iBAQ Sch_WT_3	iBAQ Sup_RIPR_1	iBAQ Sup_RIPR_2	iBAQ Sup_RIPR_3	iBAQ Sup_WT_1	iBAQ Sup_WT_2	iBAQ Sup_WT_3	Razor + unique peptides Sch_RIPR_1	Razor + unique peptides Sch_RIPR_2	Razor + unique peptides Sch_RIPR_3	Razor + unique peptides Sch_WT_1	Razor + unique peptides Sch_WT_2	Razor + unique peptides Sch_WT_3	Razor + unique peptides Sup_RIPR_1	Razor + unique peptides Sup_RIPR_2	Razor + unique peptides Sup_RIPR_3	Razor + unique peptides Sup_WT_1	Razor + unique peptides Sup_WT_2	Razor + unique peptides Sup_WT_3	Unique + razor sequence coverage [%]	Protein IDs	Majority protein IDs	Proteins	Fasta headers
6.72178	6.81873	6.16788	2	2	2	7.7809	7.80739	7.75741	2	3.49812	2	23	23	19	0	0	0	27	27	27	0	1	0	65.3	PKH_143510	PKH_143510	1	>PKH_143510 |thrombospondin-related apical membrane protein (TRAMP) | location=Pk_strainH_chr14:1558640-1559662(+) | length=340 | sequence_SO=chromosome | SO=protein_coding
6.71099	6.77452	6.20852	2	2	2	7.71464	7.7223	7.7116	2	2	2	23	24	14	0	0	0	35	38	37	0	0	0	88.7	PKH_134220	PKH_134220	1	>PKH_134220 |conserved Plasmodium protein, unknown function | location=Pk_strainH_chr13:2050239-2051327(+) | length=362 | sequence_SO=chromosome | SO=protein_coding
6.75155	6.74025	6.52617	2	2	2	7.3439	7.35294	7.35637	2	2	2	66	66	52	0	0	0	93	92	93	0	0	0	79.8	PKH_081690	PKH_081690	1	>PKH_081690 |Rh5 interacting protein, putative;with=GeneDB:PF3D7_0323400 (RIPR) | location=Pk_strainH_chr08:757592-760882(+) | length=1096 | sequence_SO=chromosome | SO=protein_coding
4.2816	4.31952	2	2	2	2	6.74352	6.72	6.68766	4.56879	4.6013	4.6515	1	1	0	0	0	0	5	6	5	1	1	1	43.6	PKH_091900	PKH_091900	1	>PKH_091900 |circumsporozoite-related antigen | location=Pk_strainH_chr09:794117-794774(-) | length=133 | sequence_SO=chromosome | SO=protein_coding
4.94771	4.89152	4.56754	3.95635	3.96406	4.05196	6.68746	6.70163	6.6907	5.58061	5.68119	5.68227	11	8	7	2	2	3	34	34	33	16	16	17	75.6	PKH_111390;PKH_111400	PKH_111390;PKH_111400	2	>PKH_111390 |elongation factor 1 alpha, putative | location=Pk_strainH_chr11:654238-655569(-) | length=443 | sequence_SO=chromosome | SO=protein_coding;>PKH_111400 |elongation factor-1 alpha | location=Pk_strainH_chr11:657075-658406(+) | length=443 | seque
4.98309	5.04013	4.62758	3.68297	3.54527	3.66313	6.65989	6.63974	6.62361	5.01435	5.06408	5.1124	34	43	22	10	6	6	97	96	97	33	37	38	46	PKH_072850	PKH_072850	1	>PKH_072850 |merozoite surface protein 1 (MSP1) | location=Pk_strainH_chr07:1294139-1299604(+) | length=1821 | sequence_SO=chromosome | SO=protein_coding
4.21764	4.33917	3.39171	2	2	2	6.55314	6.55399	6.49234	2	2	2	4	5	2	0	0	0	16	17	17	0	0	0	52.2	PKH_103190	PKH_103190	1	>PKH_103190 |rhoptry-associated protein 3, putative | location=Pk_strainH_chr10:1442097-1443299(+) | length=400 | sequence_SO=chromosome | SO=protein_coding
5.03523	5.06859	4.02759	3.83178	3.52724	3.71698	6.44688	6.43849	6.47522	5.21064	5.20817	5.28664	11	11	4	2	1	2	20	21	21	11	12	11	72.7	PKH_124290	PKH_124290	1	>PKH_124290 |glyceraldehyde-3-phosphate dehydrogenase, putative | location=Pk_strainH_chr12:1836281-1837652(-) | length=337 | sequence_SO=chromosome | SO=protein_coding
4.09409	4.37214	3.52797	3.63188	3.81788	3.25559	6.44472	6.42266	6.42693	4.10884	4.06819	3.80841	6	9	1	1	1	1	40	39	39	1	1	1	69.7	PKH_133730	PKH_133730	1	>PKH_133730 |rhoptry-associated protein 1, putative (RAP1) | location=Pk_strainH_chr13:1782265-1784175(-) | length=636 | sequence_SO=chromosome | SO=protein_coding
2	2	2	2	2	2	6.42313	6.40882	6.4325	2	3.44203	2	0	0	0	0	0	0	14	15	15	0	1	0	25.1	PKH_031240	PKH_031240	1	>PKH_031240 |Plasmodium exported protein, unknown function | location=Pk_strainH_chr03:629788-631494(+) | length=434 | sequence_SO=chromosome | SO=protein_coding
4.78168	4.68263	3.98548	3.81142	3.69923	3.88212	6.36476	6.34102	6.29791	4.63223	4.68537	4.62517	6	7	3	2	2	2	15	15	14	6	7	8	61.1	PKH_051370	PKH_051370	1	>PKH_051370 |14-3-3 protein | location=Pk_strainH_chr05:650810-652474(-) | length=262 | sequence_SO=chromosome | SO=protein_coding
5.10612	5.07602	5.09146	4.25125	4.19819	4.22042	6.35393	6.32402	6.37994	5.31961	5.35288	5.38194	21	22	23	8	6	6	71	71	69	33	32	30	65.8	PKH_145630	PKH_145630	1	>PKH_145630 |merozoite surface protein | location=Pk_strainH_chr14:2529932-2532694(-) | length=920 | sequence_SO=chromosome | SO=protein_coding
4.53057	4.58725	3.81669	3.60178	3.19424	3.61045	6.34309	6.33652	6.33979	4.92919	4.97164	5.00638	9	11	3	2	1	2	36	36	36	16	15	16	52.3	PKH_144540	PKH_144540	1	>PKH_144540 |merozoite surface protein 9 (MSP9) | location=Pk_strainH_chr14:2029085-2031208(-) | length=707 | sequence_SO=chromosome | SO=protein_coding
2	2	2	2	2	2	6.31879	6.27561	6.2714	2	2	2	0	0	0	0	0	0	8	8	8	0	0	0	25.3	PKH_073420	PKH_073420	1	>PKH_073420 |Plasmodium exported protein, unknown function | location=Pk_strainH_chr07:1504849-1506299(+) | length=348 | sequence_SO=chromosome | SO=protein_coding
3.47672	3.24551	2	2	2	2	6.28012	6.31775	6.30514	2	2	2	2	2	0	0	0	0	51	51	52	0	0	0	58.5	PKH_070260	PKH_070260	1	>PKH_070260 |rhoptry protein, putative | location=Pk_strainH_chr07:184986-189121(-) | length=886 | sequence_SO=chromosome | SO=protein_coding
2	2	2	2	2	2	6.27205	6.29598	6.2966	3.71691	3.90533	3.78846	0	0	0	0	0	0	17	17	17	1	2	2	37.6	PKH_131790;PKH_020030	PKH_131790	2	>PKH_131790 |Plasmodium exported protein, unknown function | location=Pk_strainH_chr13:887498-889379(-) | length=490 | sequence_SO=chromosome | SO=protein_coding
4.68298	4.7181	3.95407	2	2	2	6.26029	6.19934	6.21069	3.92537	3.92611	4.16628	4	5	2	0	0	0	9	9	9	1	2	2	27.1	PKH_140010	PKH_140010	1	>PKH_140010 |Plasmodium exported protein, unknown function | location=Pk_strainH_chr14:2446-3851(+) | length=332 | sequence_SO=chromosome | SO=protein_coding
4.10544	4.11217	3.85219	2.47363	2	2	6.20772	6.19265	6.21917	2	2.58697	3.03322	11	10	7	1	0	0	77	77	76	0	1	2	51.6	PKH_072760	PKH_072760	1	>PKH_072760 |high molecular weight rhoptry protein-2, putative (RhopH2) | location=Pk_strainH_chr07:1259129-1264596(+) | length=1369 | sequence_SO=chromosome | SO=protein_coding
4.3547	4.49049	4.02465	4.18015	3.9714	3.87306	6.19109	6.1742	6.15394	4.99586	5.08987	5.14101	10	11	5	6	6	5	31	31	31	18	19	18	43.3	PKH_041230	PKH_041230	1	>PKH_041230 |cysteine protease, putative | location=Pk_strainH_chr04:543838-547652(+) | length=1011 | sequence_SO=chromosome | SO=protein_coding
2	2	2	2	2	2	6.17673	5.81821	6.04009	2	3.51964	3.50209	0	0	0	0	0	0	14	16	13	1	1	1	40.4	PKH_090690	PKH_090690	1	>PKH_090690 |Plasmodium exported protein, unknown function | location=Pk_strainH_chr09:293756-295631(-) | length=473 | sequence_SO=chromosome | SO=protein_coding
4.88952	4.92481	4.44912	4.25657	4.36724	4.35295	6.11494	6.11648	6.11836	4.83998	4.81643	4.84425	14	14	8	6	7	8	23	22	23	10	9	10	37.5	PKH_051230	PKH_051230	1	>PKH_051230 |heat shock 70 kDa protein, putative | location=Pk_strainH_chr05:558897-560945(-) | length=682 | sequence_SO=chromosome | SO=protein_coding
5.42239	5.45945	4.89974	2	2	2	6.06521	6.0503	6.06111	3.77076	3.60741	3.67896	17	18	8	0	0	0	22	21	22	2	1	1	70.3	PKH_092690	PKH_092690	1	>PKH_092690 |parasitophorous vacuolar protein 1, putative (PV1) | location=Pk_strainH_chr09:1177547-1178833(+) | length=428 | sequence_SO=chromosome | SO=protein_coding
5.0003	5.06941	4.02539	4.79662	4.51223	4.63943	6.02723	5.99994	6.00078	4.6825	4.75638	4.78604	11	12	2	8	5	6	16	15	16	5	5	7	62.5	PKH_126640	PKH_126640	1	>PKH_126640 |triosephosphate isomerase, putative (TIM) | location=Pk_strainH_chr12:2884691-2885617(-) | length=248 | sequence_SO=chromosome | SO=protein_coding
4.59281	4.47737	2	2	2	2	6.02645	5.9611	5.95562	2	2	2	1	1	0	0	0	0	3	3	3	0	0	0	13.8	PKH_103200	PKH_103200	1	>PKH_103200 |conserved Plasmodium protein, unknown function | location=Pk_strainH_chr10:1446461-1447246(-) | length=261 | sequence_SO=chromosome | SO=protein_coding
2	2	2	2	2	2	6.00915	6.04902	6.07192	3.99794	3.83399	3.98327	0	0	0	0	0	0	7	7	7	3	2	3	25.3	PKH_052760	PKH_052760	1	>PKH_052760 |tryptophan/threonine-rich antigen, putative | location=Pk_strainH_chr05:1248787-1250487(-) | length=566 | sequence_SO=chromosome | SO=protein_coding
2	2	2	2	2	2	6.0035	5.98464	6.01017	3.72855	3.35983	2	0	0	0	0	0	0	30	30	30	3	2	0	52.1	PKH_060050	PKH_060050	1	>PKH_060050 |Plasmodium exported protein, unknown function | location=Pk_strainH_chr06:22825-26999(-) | length=1310 | sequence_SO=chromosome | SO=protein_coding
2	2	2	2	2	2	5.99474	6.01528	6.02346	3.78888	3.80479	3.84611	0	0	0	0	0	0	29	29	30	1	2	2	42.8	PKH_131290	PKH_131290	1	>PKH_131290 |translocon component PTEX150, putative (PTEX150) | location=Pk_strainH_chr13:609583-612354(-) | length=923 | sequence_SO=chromosome | SO=protein_coding
2	2	2	2	2	2	5.97192	5.96128	5.92484	2	2	2	0	0	0	0	0	0	9	8	7	0	0	0	51	PKH_101920	PKH_101920	1	>PKH_101920 |uridine phosphorylase, putative | location=Pk_strainH_chr10:903920-904657(+) | length=245 | sequence_SO=chromosome | SO=protein_coding
4.13726	4.21664	3.50351	3.2158	4.19126	3.13748	5.89844	5.87281	5.91121	4.63471	4.76212	4.78245	5	6	2	1	1	1	20	21	21	8	9	10	24.2	PKH_041210	PKH_041210	1	>PKH_041210 |cysteine protease, putative | location=Pk_strainH_chr04:534965-538619(+) | length=1122 | sequence_SO=chromosome | SO=protein_coding
3.92864	2	2	2	2	2	5.86416	5.86702	5.86904	4.01945	4.15512	4.12034	2	2	0	0	0	0	12	12	12	2	4	3	34.8	PKH_041240	PKH_041240	1	>PKH_041240 |cysteine protease, putative | location=Pk_strainH_chr04:548841-550905(+) | length=511 | sequence_SO=chromosome | SO=protein_coding
3.71036	3.73695	2	2	2	2	5.86331	5.84757	5.85392	4.38146	4.40195	4.27649	1	1	0	0	0	0	8	8	8	2	2	1	30	PKH_123420	PKH_123420	1	>PKH_123420 |exported protein 2, putative | location=Pk_strainH_chr12:1437995-1439126(+) | length=273 | sequence_SO=chromosome | SO=protein_coding
5.06543	5.12969	4.59378	3.61285	3.69926	3.89373	5.81483	5.77734	5.76669	4.90232	4.89871	5.00312	9	12	5	1	2	2	13	14	13	8	8	10	53.2	PKH_146350	PKH_146350	1	>PKH_146350 |actin I, putative | location=Pk_strainH_chr14:2868928-2870058(+) | length=376 | sequence_SO=chromosome | SO=protein_coding
2	2	2	2	2	2	5.80918	5.77271	5.77406	2	2	2	0	0	0	0	0	0	11	9	12	0	0	0	47.2	PKH_122820	PKH_122820	1	>PKH_122820 |L-lactate dehydrogenase, putative (LDH) | location=Pk_strainH_chr12:1201683-1202633(-) | length=316 | sequence_SO=chromosome | SO=protein_coding
2	2	2	2	2	2	5.78873	5.7752	5.78705	3.53173	2	3.7148	0	0	0	0	0	0	6	6	6	1	0	1	19	PKH_121840	PKH_121840	1	>PKH_121840 |MSP7-like protein, putative | location=Pk_strainH_chr12:796984-798234(+) | length=416 | sequence_SO=chromosome | SO=protein_coding
3.76503	4.17365	2	2	2	2	5.75739	5.82064	5.78566	2	2	2	1	1	0	0	0	0	3	4	4	0	0	0	22.3	PKH_121830	PKH_121830	1	>PKH_121830 |MSP7-like protein, putative | location=Pk_strainH_chr12:794793-795977(+) | length=394 | sequence_SO=chromosome | SO=protein_coding
4.1359	4.4294	3.19634	3.23083	2	2	5.75119	5.73836	5.66891	3.90099	3.95805	4.08228	4	6	1	1	0	0	10	9	9	3	3	3	35	PKH_081610	PKH_081610	1	>PKH_081610 |enolase, putative (ENO) | location=Pk_strainH_chr08:726983-728929(+) | length=446 | sequence_SO=chromosome | SO=protein_coding
4.61035	4.70276	3.65262	3.62626	3.19504	3.62609	5.74293	5.73313	5.79595	3.14264	3.20825	3.1423	12	12	4	2	1	2	18	18	18	2	2	1	29.7	PKH_010650	PKH_010650	1	>PKH_010650 |heat shock protein 90, pseudogene (HSP90) | location=Pk_strainH_chr01:342194-344936(+) | length=741 | sequence_SO=chromosome | SO=protein_coding
4.10823	3.92711	2	2	2	3.41251	5.73131	5.6919	5.60893	4.19193	4.35516	4.44562	3	3	0	0	0	1	9	9	9	3	2	3	56.9	PKH_126740	PKH_126740	1	>PKH_126740 |2-Cys peroxiredoxin, putative | location=Pk_strainH_chr12:2935597-2936184(-) | length=195 | sequence_SO=chromosome | SO=protein_coding
4.17551	4.18358	3.23722	4.36812	4.26515	4.31359	5.72281	5.68261	5.73849	4.55604	4.42977	4.54288	9	9	1	11	9	9	14	12	14	13	12	13	32.7	PKH_070080	PKH_070080	1	>PKH_070080 |conserved Plasmodium protein, unknown function | location=Pk_strainH_chr07:79478-83962(+) | length=660 | sequence_SO=chromosome | SO=protein_coding
4.38214	4.39039	2	2	2	2	5.71642	5.6628	5.71356	4.92501	5.01745	5.06848	4	5	0	0	0	0	11	11	11	4	4	4	50.4	PKH_121150	PKH_121150	1	>PKH_121150 |phosphoethanolamine N-methyltransferase, putative | location=Pk_strainH_chr12:526553-527873(-) | length=264 | sequence_SO=chromosome | SO=protein_coding
2	2	2	2	2	2	5.6987	5.60824	5.63323	2	2	2	0	0	0	0	0	0	3	3	3	0	0	0	9.3	PKH_051470	PKH_051470	1	>PKH_051470 |hypothetical protein, conserved in P.knowlesi (fragment) | location=Pk_strainH_chr05:700910-702199(-) | length=429 | sequence_SO=chromosome | SO=protein_coding
2	2	2	2	2	2	5.68382	5.65763	5.64472	2	2	2	0	0	0	0	0	0	5	4	4	0	0	0	19.9	PKH_134600	PKH_134600	1	>PKH_134600 |Plasmodium exported protein, unknown function | location=Pk_strainH_chr13:2190181-2191452(+) | length=287 | sequence_SO=chromosome | SO=protein_coding
4.03125	4.0026	3.15655	2	3.11767	2	5.67828	5.66143	5.60025	4.21762	4.30649	4.38425	4	4	1	0	1	0	13	13	13	3	5	5	38.6	PKH_112250	PKH_112250	1	>PKH_112250 |pyruvate kinase, putative | location=Pk_strainH_chr11:1131508-1133837(-) | length=511 | sequence_SO=chromosome | SO=protein_coding
2	2	2	2	2	2	5.67473	5.63216	5.65778	4.10216	4.09764	4.16409	0	0	0	0	0	0	4	4	4	1	1	1	32.1	PKH_030840	PKH_030840	1	>PKH_030840 |sexual stage-specific protein precursor, putative | location=Pk_strainH_chr03:416084-416506(-) | length=140 | sequence_SO=chromosome | SO=protein_coding
4.40388	4.42742	3.72902	2	2	2	5.66749	5.53173	5.48639	5.02305	5.06651	5.11404	3	3	1	0	0	0	5	5	4	5	5	5	37.6	PKH_101580	PKH_101580	1	>PKH_101580 |60S ribosomal protein L12, putative | location=Pk_strainH_chr10:751387-752449(+) | length=165 | sequence_SO=chromosome | SO=protein_coding
2	2	2	2	2	2	5.64968	5.61722	5.64394	2	2	2	0	0	0	0	0	0	12	12	11	0	0	0	39.1	PKH_131750	PKH_131750	1	>PKH_131750 |knob-associated histidine-rich protein, putative (KAHRP) | location=Pk_strainH_chr13:857925-859467(+) | length=440 | sequence_SO=chromosome | SO=protein_coding
2	2	2	2	2	2	5.64245	5.57337	5.67265	2	2	2	0	0	0	0	0	0	25	25	25	0	0	0	35.1	PKH_091340	PKH_091340	1	>PKH_091340 |rhoptry neck protein 4, putative (RON4) | location=Pk_strainH_chr09:582223-585098(-) | length=844 | sequence_SO=chromosome | SO=protein_coding
4.55612	4.53791	2	3.8501	3.46004	3.70055	5.6167	5.6063	5.58819	4.2625	4.06878	4.40584	3	3	1	2	1	1	8	9	9	2	2	2	38.8	PKH_050410	PKH_050410	1	>PKH_050410 |receptor for activated C kinase, putative;with=GeneDB:PF3D7_0826700 (RACK) | location=Pk_strainH_chr05:225461-227060(+) | length=322 | sequence_SO=chromosome | SO=protein_coding
5.01414	5.07174	4.22225	4.75074	4.49773	4.57862	5.61269	5.62604	5.58526	3.3205	3.38218	3.94586	13	13	4	10	8	8	17	16	16	2	3	3	47.4	PKH_145430	PKH_145430	1	>PKH_145430 |ATP synthase beta chain, mitochondrial, putative | location=Pk_strainH_chr14:2453404-2455083(+) | length=559 | sequence_SO=chromosome | SO=protein_coding
5.29603	5.30869	4.7044	4.5335	4.33292	4.28556	5.60345	5.53749	5.52546	4.22709	4.35075	4.39078	14	14	10	10	7	6	16	17	17	5	7	8	51.5	PKH_050300	PKH_050300	1	>PKH_050300 |disulfide isomerase, putative | location=Pk_strainH_chr05:177592-179263(+) | length=482 | sequence_SO=chromosome | SO=protein_coding
2	2	2	2	2	2	5.57811	5.58575	5.55101	2	2	2	0	0	0	0	0	0	11	11	11	0	0	0	12.5	PKH_011720	PKH_011720	1	>PKH_011720 |Plasmodium exported protein, unknown function | location=Pk_strainH_chr01:807293-810397(+) | length=880 | sequence_SO=chromosome | SO=protein_coding
3.81783	3.98275	2	2	2	2	5.53884	5.50676	5.55983	3.9897	4.28952	4.3221	2	3	0	0	0	0	8	8	9	4	4	4	35.7	PKH_092790	PKH_092790	1	>PKH_092790 |ribosomal phosphoprotein, putative | location=Pk_strainH_chr09:1215258-1216202(+) | length=314 | sequence_SO=chromosome | SO=protein_coding
5.83765	5.86678	5.22663	4.05854	3.72243	3.77795	5.52453	5.45471	5.42928	3.50225	3.63323	3.88455	27	27	22	5	3	4	19	17	16	2	2	4	49.5	PKH_071520	PKH_071520	1	>PKH_071520 |heat shock protein, putative | location=Pk_strainH_chr07:713445-715851(+) | length=652 | sequence_SO=chromosome | SO=protein_coding
2	2	2	2	2	2	5.50425	5.48303	5.47893	2	2	2	0	0	0	0	0	0	5	5	5	0	0	0	25.2	PKH_131450	PKH_131450	1	>PKH_131450 |mitochondrial glycoprotein domain containing protein | location=Pk_strainH_chr13:684214-684978(-) | length=254 | sequence_SO=chromosome | SO=protein_coding
2	2	2	2	2	2	5.49874	5.711	5.73506	3.9589	4.04852	3.91721	0	0	0	0	0	0	2	2	2	2	3	3	8.6	PKH_120640	PKH_120640	1	>PKH_120640 |DNA/RNA-binding protein Alba 4, putative;with=GeneDB:PF3D7_1347500 (ALBA4) | location=Pk_strainH_chr12:273530-274929(+) | length=373 | sequence_SO=chromosome | SO=protein_coding
3.87286	3.65209	2	2	2	2	5.47625	5.45762	5.43805	2	2	2	5	4	0	0	0	0	17	17	17	0	0	0	36.6	PKH_081560	PKH_081560	1	>PKH_081560 |hsp60, putative | location=Pk_strainH_chr08:705881-707835(-) | length=580 | sequence_SO=chromosome | SO=protein_coding
4.57854	4.61074	3.93117	3.76108	3.43522	2	5.45332	5.41157	5.39071	4.49439	4.46751	4.52772	5	5	2	2	1	0	10	9	8	3	4	4	26.6	PKH_071940	PKH_071940	1	>PKH_071940 |S-adenosylmethionine synthetase, putative | location=Pk_strainH_chr07:880468-881676(+) | length=402 | sequence_SO=chromosome | SO=protein_coding
2	2	2	2	2	2	5.44957	5.46045	5.40209	2	2	2	0	0	0	0	0	0	1	1	1	0	0	0	1.4	PKH_140290	PKH_140290	1	>PKH_140290 |conserved Plasmodium protein, unknown function | location=Pk_strainH_chr14:143674-145643(-) | length=566 | sequence_SO=chromosome | SO=protein_coding
3.36925	3.47428	2	2.97154	2	2	5.44725	5.4488	5.53977	4.09304	4.06822	4.16882	1	1	0	1	0	0	16	15	17	1	1	2	26	PKH_062020;PKH_101170	PKH_062020	2	>PKH_062020 |SICAvar-like antigen | location=Pk_strainH_chr06:909900-912644(+) | length=704 | sequence_SO=chromosome | SO=protein_coding
3.78493	3.87236	2	2	2	3.16301	5.43157	5.39176	5.31572	2	2	2	1	1	0	0	0	1	5	5	5	0	0	0	14.9	PKH_121860	PKH_121860	1	>PKH_121860 |merozoite surface protein 7 (MSP7), putative | location=Pk_strainH_chr12:801603-802754(+) | length=383 | sequence_SO=chromosome | SO=protein_coding
4.49219	4.36288	3.97753	2	2	2	5.36515	5.34934	5.45465	4.5447	4.65975	4.6102	2	2	1	0	0	0	3	3	3	2	3	3	25.8	PKH_101660	PKH_101660	1	>PKH_101660 |40S ribosomal subunit protein S14, putative | location=Pk_strainH_chr10:791752-792749(+) | length=151 | sequence_SO=chromosome | SO=protein_coding
4.47073	4.47547	3.67472	2	2	2	5.35589	5.38342	5.32889	4.2536	4.24822	4.29693	6	7	1	0	0	0	9	10	9	5	4	5	36.6	PKH_080750	PKH_080750	1	>PKH_080750 |tubulin beta chain, fragment | location=Pk_strainH_chr08:358870-361048(-) | length=445 | sequence_SO=chromosome | SO=protein_coding
4.03471	4.1611	3.70793	2	2	2	5.33969	5.35097	5.41664	2	2	2	1	1	1	0	0	0	2	1	1	0	0	0	14	PKH_052590	PKH_052590	1	>PKH_052590 |ribosomal protein S19s, putative | location=Pk_strainH_chr05:1187781-1188692(+) | length=172 | sequence_SO=chromosome | SO=protein_coding
4.28794	2	2	2	2	2	5.32889	5.33183	5.35767	4.08736	4.08268	4.24	1	0	0	0	0	0	1	1	1	1	1	1	10.9	PKH_041730	PKH_041730	1	>PKH_041730 |early transcribed membrane protein, putative | location=Pk_strainH_chr04:754872-755204(-) | length=110 | sequence_SO=chromosome | SO=protein_coding
4.66508	4.69852	3.89053	4.47375	4.49883	4.55838	5.32744	5.29783	5.28024	4.7569	4.79795	4.777	3	3	1	2	3	2	3	3	4	3	3	3	31.7	PKH_130290	PKH_130290	1	>PKH_130290 |eukaryotic translation initiation factor 5a, putative;with=GeneDB:PF3D7_1204300 (EIF5A) | location=Pk_strainH_chr13:127703-128188(-) | length=161 | sequence_SO=chromosome | SO=protein_coding
2	3.32877	2	2	2	2	5.32502	5.37348	5.36329	2	2	2	0	1	0	0	0	0	4	4	4	0	0	0	20.8	PKH_113090	PKH_113090	1	>PKH_113090 |malate dehydrogenase, putative (MDH) | location=Pk_strainH_chr11:1500097-1501038(-) | length=313 | sequence_SO=chromosome | SO=protein_coding
2	2	2	2	2	2	5.31534	5.27159	5.25037	2	2	2	0	0	0	0	0	0	8	8	8	0	0	0	27.9	PKH_126150	PKH_126150	1	>PKH_126150 |fructose-bisphosphate aldolase, putative | location=Pk_strainH_chr12:2653495-2654981(+) | length=369 | sequence_SO=chromosome | SO=protein_coding
3.51634	3.92387	2	2	2	2	5.3119	5.32062	5.28959	3.77679	4.09795	3.86906	1	2	0	0	0	0	8	8	8	2	2	1	25.9	PKH_061160	PKH_061160	1	>PKH_061160 |merozoite capping protein 1, putative,peroxiredoxin, putative (nPrx) | location=Pk_strainH_chr06:529449-531423(-) | length=463 | sequence_SO=chromosome | SO=protein_coding
2	2	2	2	2	2	5.30642	5.20558	5.22487	2	2	2	1	0	0	0	0	1	3	3	3	0	0	0	28.2	PKH_110070	PKH_110070	1	>PKH_110070 |conserved Plasmodium protein, unknown function | location=Pk_strainH_chr11:44571-45372(-) | length=202 | sequence_SO=chromosome | SO=protein_coding
4.54722	4.73052	2	2	2	2	5.2968	5.24956	5.27561	4.54038	4.62552	4.458	2	2	0	0	0	0	2	2	2	2	2	1	5.3	PKH_031940	PKH_031940	1	>PKH_031940 |early transcribed membrane protein, putative | location=Pk_strainH_chr03:922232-922909(+) | length=225 | sequence_SO=chromosome | SO=protein_coding
2	2	2	2	2	2	5.29596	5.25549	5.27573	2	2	2	0	0	0	0	0	0	2	2	2	0	0	0	2.8	PKH_083720	PKH_083720	1	>PKH_083720 |N-ethylmaleimide sensitive fusion protein, putative | location=Pk_strainH_chr08:1717357-1719708(+) | length=783 | sequence_SO=chromosome | SO=protein_coding
4.32255	4.33951	3.57093	3.62535	3.46418	3.62099	5.29484	5.27291	5.21911	3.56084	2	3.80728	3	3	2	1	1	1	6	6	5	2	0	1	21.1	PKH_123670	PKH_123670	1	>PKH_123670 |RNA-helicase, putative,eukaryotic initiation factor 4a, putative;with=GeneDB:PF3D7_1468700 (eIF4A) | location=Pk_strainH_chr12:1534452-1535997(-) | length=398 | sequence_SO=chromosome | SO=protein_coding
4.70513	4.73667	4.2242	2	3.44055	3.8677	5.28865	5.29288	5.35461	4.46001	4.47497	4.56534	4	5	3	1	2	2	7	7	7	3	3	3	50	PKH_091510	PKH_091510	1	>PKH_091510 |GTP-binding nuclear protein ran/tc4, putative | location=Pk_strainH_chr09:647785-648597(-) | length=214 | sequence_SO=chromosome | SO=protein_coding
2	2	2	2	2	2	5.27205	5.2294	5.20339	2	2	2	0	0	0	0	0	0	11	11	11	0	0	0	19.2	PKH_100030	PKH_100030	1	>PKH_100030 |Plasmodium exported protein, unknown function | location=Pk_strainH_chr10:18730-21558(-) | length=887 | sequence_SO=chromosome | SO=protein_coding
2	2	2	2	2	2	5.27077	5.17479	5.19254	2	2	2	0	0	0	0	0	0	3	3	3	0	0	0	11.3	PKH_100020	PKH_100020	1	>PKH_100020 |KIR-like protein | location=Pk_strainH_chr10:12195-14486(-) | length=531 | sequence_SO=chromosome | SO=protein_coding
2	2	2	2	2	2	5.26	5.20534	5.27971	2	2	2	0	0	0	0	0	0	3	3	3	0	0	0	19.4	PKH_010030	PKH_010030	1	>PKH_010030 |Plasmodium exported protein, unknown function | location=Pk_strainH_chr01:8988-9593(-) | length=201 | sequence_SO=chromosome | SO=protein_coding
2	2	2	2	2	2	5.25883	5.06438	5.25457	4.24711	4.34743	4.4247	0	0	0	0	0	0	5	5	5	4	4	4	30.5	PKH_142420	PKH_142420	1	>PKH_142420 |DNA/RNA-binding protein Alba 1, putative;with=GeneDB:PF3D7_0814200 (ALBA1) | location=Pk_strainH_chr14:1070804-1071505(-) | length=233 | sequence_SO=chromosome | SO=protein_coding
2	2	2	2	2	2	5.25149	5.34972	5.3841	2	2	2	0	0	0	0	0	0	2	2	2	0	0	0	27.3	PKH_052730	PKH_052730	1	>PKH_052730 |early transcribed membrane protein, putative | location=Pk_strainH_chr05:1234787-1235251(-) | length=154 | sequence_SO=chromosome | SO=protein_coding
4.07639	4.0893	3.18247	2	2	2	5.21	5.16468	5.14557	3.90306	3.93226	3.98165	4	3	2	0	0	0	9	9	9	2	2	3	22.4	PKH_093110	PKH_093110	1	>PKH_093110 |apical membrane antigen 1 | location=Pk_strainH_chr09:1354468-1356159(+) | length=563 | sequence_SO=chromosome | SO=protein_coding
2	2	2	2	2	2	5.20833	5.1754	5.17053	4.54957	4.61715	4.57167	0	0	0	0	0	0	5	4	4	3	3	3	61.7	PKH_080490	PKH_080490	1	>PKH_080490 |DNA/RNA-binding protein Alba 3, putative;with=GeneDB:PF3D7_1006200 (ALBA3) | location=Pk_strainH_chr08:248217-249233(-) | length=107 | sequence_SO=chromosome | SO=protein_coding
2	2	2	2	2	2	5.20772	5.15214	5.12195	2	2	2	0	0	0	0	0	0	4	3	3	0	0	0	18.6	PKH_030970	PKH_030970	1	>PKH_030970 |6-cysteine protein (P41) | location=Pk_strainH_chr03:485964-487145(+) | length=393 | sequence_SO=chromosome | SO=protein_coding
2	2	2	2	2	2	5.20404	5.17418	5.20637	2	2	3.22438	0	0	0	0	0	0	1	1	2	0	0	1	7.8	PKH_021180	PKH_021180	1	>PKH_021180 |proteasome subunit alpha type 5, putative | location=Pk_strainH_chr02:509090-510270(+) | length=256 | sequence_SO=chromosome | SO=protein_coding
2	2	2	2	2	2	5.20331	5.12898	5.1284	2	2	2	0	0	0	0	0	0	4	4	4	0	0	0	14.5	PKH_132510	PKH_132510	1	>PKH_132510 |ribosomal protein L7A, putative | location=Pk_strainH_chr13:1203817-1205096(-) | length=283 | sequence_SO=chromosome | SO=protein_coding
2	2	2.98925	2	2	2	5.18515	5.2463	5.25421	2	2	2	0	0	1	0	0	0	12	11	11	0	0	0	17.1	PKH_000170	PKH_000170	1	>PKH_000170 |CLAG9 cytoadherence linked asexual protein, putative (fragment) | location=pkn684f08.p1c:35-2703(+) | length=805
2	2	2	2	2	2	5.18404	5.1532	5.13178	2	2	2	0	0	0	0	0	0	5	5	4	0	0	0	27.8	PKH_143220	PKH_143220	1	>PKH_143220 |thioredoxin peroxidase, putative | location=Pk_strainH_chr14:1463553-1464203(+) | length=216 | sequence_SO=chromosome | SO=protein_coding
4.02723	3.84389	3.29796	2	2.86472	2	5.15198	5.16173	5.20192	3.06625	3.68159	3.15512	3	2	1	0	1	1	12	12	12	1	4	2	16.7	PKH_125520	PKH_125520	1	>PKH_125520 |elongation factor 2, putative | location=Pk_strainH_chr12:2385736-2388234(-) | length=832 | sequence_SO=chromosome | SO=protein_coding
4.97333	5.11505	4.29559	3.37852	2	3.34195	5.11594	4.98749	5.02481	3.91233	4.08246	3.82452	8	8	4	2	0	1	6	6	6	2	3	1	21.1	PKH_133920	PKH_133920	1	>PKH_133920 |plasmepsin, putative | location=Pk_strainH_chr13:1920742-1922094(-) | length=450 | sequence_SO=chromosome | SO=protein_coding
2	2	2	2	2	2	5.11337	5.16853	5.09864	2	2	2	0	0	0	0	0	0	1	1	1	0	0	0	6.3	PKH_110055	PKH_110055	1	>PKH_110055 |hypothetical protein, conserved in P.knowlesi | location=Pk_strainH_chr11:36038-36913(+) | length=191 | sequence_SO=chromosome | SO=protein_coding
2	2	2	2	2	2	5.1086	5.00104	4.973	2	2	2	0	0	0	0	0	0	7	5	5	0	0	0	20.7	PKH_061390	PKH_061390	1	>PKH_061390 |adenosine deaminase, putative | location=Pk_strainH_chr06:634037-635128(+) | length=363 | sequence_SO=chromosome | SO=protein_coding
2	2	2	2	2	2	5.09649	5.1345	5.05926	2	2	2	0	0	0	0	0	0	2	2	2	0	0	0	6.8	PKH_051985	PKH_051985	1	>PKH_051985 |Plasmodium exported protein, unknown function | location=Pk_strainH_chr05:882971-884172(-) | length=339 | sequence_SO=chromosome | SO=protein_coding
2	2	2	2	2	2	5.09251	5.01161	5.11398	2	2	2	0	0	0	0	0	0	2	2	2	0	0	0	14.4	PKH_124530	PKH_124530	1	>PKH_124530 |ribosomal protein L27, putative | location=Pk_strainH_chr12:1958227-1959517(+) | length=146 | sequence_SO=chromosome | SO=protein_coding
2	2	2	2	2	2	5.08214	5.0434	5.04356	2	2	2	0	0	0	0	0	0	5	5	5	0	0	0	15.8	PKH_083650	PKH_083650	1	>PKH_083650 |dihydrolipoamide acyltransferase, putative | location=Pk_strainH_chr08:1686692-1688044(+) | length=450 | sequence_SO=chromosome | SO=protein_coding
3.34455	2	2	2	2	2	5.0778	5.16758	5.07954	2	2	2	1	0	0	0	0	0	4	5	5	0	0	1	15	PKH_114040	PKH_114040	1	>PKH_114040 |ornithine aminotransferase, putative;with=GeneDB:PF3D7_0608800 (OAT) | location=Pk_strainH_chr11:1971076-1972320(-) | length=414 | sequence_SO=chromosome | SO=protein_coding
3.3744	3.5223	2	3.31777	2	2	5.05088	4.9394	4.91557	3.35236	3.2417	3.30209	1	1	0	1	0	0	3	3	3	1	1	1	11.2	PKH_121550	PKH_121550	1	>PKH_121550 |elongation factor 1-gamma, putative | location=Pk_strainH_chr12:691358-692961(-) | length=412 | sequence_SO=chromosome | SO=protein_coding
2	2	2	2	2	2	5.0465	5.03226	5.01072	2	2	2	0	0	0	0	0	0	2	2	3	0	0	0	15.9	PKH_142200	PKH_142200	1	>PKH_142200 |Plasmodium exported protein, unknown function | location=Pk_strainH_chr14:992620-993993(+) | length=383 | sequence_SO=chromosome | SO=protein_coding
2	2	2	2	2	2	5.04438	5.0408	5.06221	2	2	2	0	0	0	0	0	0	3	3	3	0	0	0	9.2	PKH_062060	PKH_062060	1	>PKH_062060 |conserved Plasmodium protein, unknown function | location=Pk_strainH_chr06:924271-926382(+) | length=703 | sequence_SO=chromosome | SO=protein_coding
2	2	2	2	2	2	5.04226	5.01708	5.04175	2	2	2	0	0	0	0	0	0	5	6	6	0	0	0	14.4	PKH_144370	PKH_144370	1	>PKH_144370 |conserved Plasmodium protein, unknown function | location=Pk_strainH_chr14:1960640-1962184(-) | length=514 | sequence_SO=chromosome | SO=protein_coding
2	2	2	2	2	2	5.03181	5.00847	4.99161	2	3.66871	3.76928	0	0	0	0	0	0	3	3	3	1	1	1	9.4	PKH_101130	PKH_101130	1	>PKH_101130 |S-adenosyl-L-homocysteine hydrolase, putative (SAHH) | location=Pk_strainH_chr10:552878-554311(-) | length=477 | sequence_SO=chromosome | SO=protein_coding
2	2	2	2	2	2	5.02955	5.00711	4.92972	2	2	2	0	0	0	0	0	0	4	5	3	0	0	0	14.7	PKH_071970	PKH_071970	1	>PKH_071970 |phosphoglycerate kinase, putative (PGK) | location=Pk_strainH_chr07:891109-892359(+) | length=416 | sequence_SO=chromosome | SO=protein_coding
2	2	2	2	2	2	5.01351	5.01519	5.00749	2	2	2	0	0	0	0	0	0	2	2	2	0	0	0	16.5	PKH_114830	PKH_114830	1	>PKH_114830 |Plasmodium exported protein, unknown function | location=Pk_strainH_chr11:2332159-2332864(+) | length=182 | sequence_SO=chromosome | SO=protein_coding
2	3.55302	2	2	2	2	5.00634	4.99551	4.93469	3.54636	3.50967	2	1	2	0	0	0	0	3	3	3	2	1	0	7.3	PKH_140050	PKH_140050	1	>PKH_140050 |Plasmodium exported protein, unknown function | location=Pk_strainH_chr14:15907-17063(-) | length=300 | sequence_SO=chromosome | SO=protein_coding
2	2	2	2	2	2	4.98997	4.95494	5.03302	2	2	2	0	0	0	0	0	0	1	1	1	0	0	0	2.6	PKH_040520	PKH_040520	1	>PKH_040520 |conserved Plasmodium protein, unknown function | location=Pk_strainH_chr04:201809-203950(+) | length=310 | sequence_SO=chromosome | SO=protein_coding
2	2	2	2	2	2	4.97194	4.99715	4.89617	2	2	2	0	0	0	0	0	0	3	3	3	0	0	0	18	PKH_090580	PKH_090580	1	>PKH_090580 |endoplasmic reticulum-resident calcium binding protein, putative | location=Pk_strainH_chr09:260486-261520(-) | length=344 | sequence_SO=chromosome | SO=protein_coding
2	2	2	2	2	2	4.97155	4.99511	5.04407	3.58994	2	3.70648	0	0	0	0	0	0	5	5	5	1	1	2	20.4	PKH_091750	PKH_091750	1	>PKH_091750 |phosphoglycerate mutase, putative (PGM1) | location=Pk_strainH_chr09:739976-741181(+) | length=250 | sequence_SO=chromosome | SO=protein_coding
2	2	2	2	2	2	4.96849	4.98829	5.001	2	2	2	0	0	0	0	0	0	2	2	2	0	0	0	15.9	PKH_090660	PKH_090660	1	>PKH_090660 |60S Ribosomal protein L36, putative | location=Pk_strainH_chr09:287309-287992(+) | length=113 | sequence_SO=chromosome | SO=protein_coding
4.29627	4.42206	3.47857	3.34526	2	2	4.96808	4.85401	4.84469	2	2	2	7	9	2	1	0	0	9	8	9	0	0	0	18.8	PKH_040300	PKH_040300	1	>PKH_040300 |ATP synthase F1, alpha subunit, putative | location=Pk_strainH_chr04:105660-107318(-) | length=552 | sequence_SO=chromosome | SO=protein_coding
3.71328	3.96598	2	2	2	2	4.96349	4.96416	4.91903	4.05884	3.96185	4.123	1	1	0	0	0	1	1	1	1	1	1	1	9	PKH_102980	PKH_102980	1	>PKH_102980 |actin-depolymerizing factor 1, putative (ADF1) | location=Pk_strainH_chr10:1371172-1371712(-) | length=122 | sequence_SO=chromosome | SO=protein_coding
5.14226	5.09177	4.70144	4.54809	4.40937	4.48457	4.96263	4.9837	4.923	2	3.55197	3.7269	5	5	3	4	3	3	3	4	4	0	1	1	22.3	PKH_061110	PKH_061110	1	>PKH_061110 |40S ribosomal protein, putative | location=Pk_strainH_chr06:511712-512770(+) | length=264 | sequence_SO=chromosome | SO=protein_coding
4.25066	4.42091	3.58908	2	2	2	4.95432	4.87001	4.78844	2	4.08296	2	2	2	1	0	0	0	3	2	1	1	1	1	24.9	PKH_060500	PKH_060500	1	>PKH_060500 |ADP-ribosylation factor, putative (ARF1) | location=Pk_strainH_chr06:204208-205393(-) | length=181 | sequence_SO=chromosome | SO=protein_coding
2	2	2	2	2	2	4.95014	5.00294	5.03527	2	2	2	0	0	0	0	0	0	11	10	10	0	0	0	15.1	PKH_113000	PKH_113000	1	>PKH_113000 |cell division cycle protein 48 homologue, putative | location=Pk_strainH_chr11:1458528-1461190(+) | length=822 | sequence_SO=chromosome | SO=protein_coding
4.13925	4.12587	3.69904	2	2	2	4.92874	4.96395	4.96402	4.37883	4.34193	4.42575	2	2	1	0	0	0	3	3	3	2	2	3	15.2	PKH_070090;PKH_052580	PKH_070090;PKH_052580	2	>PKH_070090 |alpha tubulin, putative | location=Pk_strainH_chr07:86845-88932(+) | length=453 | sequence_SO=chromosome | SO=protein_coding;>PKH_052580 |alpha-tubulin II, putative | location=Pk_strainH_chr05:1183473-1185222(+) | length=450 | sequence_SO=chro
2	3.81896	2	2	3.54197	2	4.92209	4.89964	4.8054	4.36564	4.36421	4.3357	0	1	0	0	1	0	2	2	2	1	1	2	18.1	PKH_144610	PKH_144610	1	>PKH_144610 |macrophage migration inhibitory factor homolog, putative (MIF) | location=Pk_strainH_chr14:2073997-2074570(+) | length=116 | sequence_SO=chromosome | SO=protein_coding
3.1912	3.52084	3.25069	2	2	2	4.91918	4.99846	4.99273	3.3673	3.46175	3.67923	1	2	1	0	0	0	10	11	11	1	1	3	19.6	PKH_103020	PKH_103020	1	>PKH_103020 |Merozoite surface protein 3, putative | location=Pk_strainH_chr10:1385744-1388629(-) | length=961 | sequence_SO=chromosome | SO=protein_coding
2	2	2	2	2	2	4.91716	4.93572	4.8958	2	2	2	0	0	0	0	0	0	1	1	1	0	0	0	9.2	PKH_062010	PKH_062010	1	>PKH_062010 |conserved Plasmodium protein, unknown function | location=Pk_strainH_chr06:907419-908303(+) | length=294 | sequence_SO=chromosome | SO=protein_coding
2	2	2	2	2	2	4.8729	4.85818	4.8445	2	2	2	0	0	0	0	0	0	5	5	4	0	0	0	14.3	PKH_120030	PKH_120030	1	>PKH_120030 |Plasmodium exported protein, unknown function | location=Pk_strainH_chr12:11539-13871(+) | length=498 | sequence_SO=chromosome | SO=protein_coding
3.68977	3.87193	2	3.8565	3.53292	3.59357	4.87252	4.76733	4.89161	4.03985	4.11301	4.12094	1	2	0	2	1	2	3	4	4	2	2	2	17.8	PKH_070930	PKH_070930	1	>PKH_070930 |inhibitor of cysteine proteases, putative (ICP) | location=Pk_strainH_chr07:501262-503006(-) | length=359 | sequence_SO=chromosome | SO=protein_coding
2	2	2	2	2	2	4.85388	4.93462	4.81068	2	2	2	0	0	0	0	0	0	1	2	2	0	0	0	11.8	PKH_081860	PKH_081860	1	>PKH_081860 |peptidyl-prolyl cis-trans isomerase, putative (CYP19A) | location=Pk_strainH_chr08:846585-847097(+) | length=170 | sequence_SO=chromosome | SO=protein_coding
4.14752	4.23388	2	3.47217	2	3.67037	4.83953	4.75767	4.79562	2	2	2	2	3	0	2	1	2	2	1	2	0	0	0	14.2	PKH_141180	PKH_141180	1	>PKH_141180 |branched-chain alpha keto-acid dehydrogenase, putative | location=Pk_strainH_chr14:531596-532891(+) | length=431 | sequence_SO=chromosome | SO=protein_coding
3.99482	3.96751	3.48363	2	2	2	4.83054	4.69906	4.70281	3.21956	3.25792	3.22386	3	3	2	0	0	0	4	4	4	2	2	2	7.2	PKH_126020	PKH_126020	1	>PKH_126020 |leucine aminopeptidase, putative | location=Pk_strainH_chr12:2592696-2594525(+) | length=609 | sequence_SO=chromosome | SO=protein_coding
3.71401	3.7449	2	2	2	2	4.82661	4.86606	4.84499	2	2.99341	2.98997	4	4	0	0	0	0	10	10	10	0	1	1	20.3	PKH_125210	PKH_125210	1	>PKH_125210 |aminopeptidase P, putative (APP) | location=Pk_strainH_chr12:2239959-2242373(-) | length=804 | sequence_SO=chromosome | SO=protein_coding
2	3.81823	3.52797	2	2	2	4.81357	4.7406	4.88331	3.94274	3.97154	4.03072	0	1	1	0	0	0	2	2	2	1	1	1	16.6	PKH_120930	PKH_120930	1	>PKH_120930 |thioredoxin 2, putative (TRX2) | location=Pk_strainH_chr12:406613-407768(+) | length=157 | sequence_SO=chromosome | SO=protein_coding
2	2	2	2	2	2	4.81088	4.94145	5.00454	2	2	2	0	0	0	0	0	0	1	1	1	0	0	0	26.9	PKH_090030	PKH_090030	1	>PKH_090030 |60S acidic ribosomal protein P1, putative | location=Pk_strainH_chr09:16666-17420(-) | length=119 | sequence_SO=chromosome | SO=protein_coding
2	2	2	2	2	2	4.80248	4.91328	4.84108	2	2	2	0	0	0	0	0	0	2	2	2	0	0	0	5.6	PKH_073360	PKH_073360	1	>PKH_073360 |conserved Plasmodium protein, unknown function | location=Pk_strainH_chr07:1476359-1478894(+) | length=782 | sequence_SO=chromosome | SO=protein_coding
2	2	2	2	2	2	4.78384	4.73998	4.83357	3.99696	4.03015	4.04801	0	0	0	0	0	0	2	1	2	2	2	2	14.3	PKH_144310	PKH_144310	1	>PKH_144310 |haloacid dehalogenase-like hydrolase, putative | location=Pk_strainH_chr14:1939901-1940782(+) | length=293 | sequence_SO=chromosome | SO=protein_coding
2	2	2	2	2	2	4.77679	4.76363	4.74433	2	2	2	0	0	0	0	0	0	1	1	1	0	0	0	13.8	PKH_060160	PKH_060160	1	>PKH_060160 |conserved Plasmodium protein, unknown function | location=Pk_strainH_chr06:64746-65446(+) | length=130 | sequence_SO=chromosome | SO=protein_coding
2	2	2	2	2	2	4.76946	4.60999	4.5969	2	2	2	0	0	0	0	0	0	1	1	1	0	0	0	17.5	PKH_094490	PKH_094490	1	>PKH_094490 |mitochondrial ATP synthase delta subunit, putative | location=Pk_strainH_chr09:2058328-2059038(+) | length=154 | sequence_SO=chromosome | SO=protein_coding
3.90148	3.88712	3.47679	2	2	2	4.76856	4.60515	4.84402	3.5112	3.55041	3.57057	1	1	1	0	0	0	2	2	2	1	1	1	23.6	PKH_131070;PKH_110480	PKH_131070;PKH_110480	2	>PKH_131070 |ubiquitin, putative | location=Pk_strainH_chr13:499744-502098(+) | length=609 | sequence_SO=chromosome | SO=protein_coding;>PKH_110480 |ubiquitin/ribosomal fusion protein uba52 homologue, putative | location=Pk_strainH_chr11:224051-224877(+) |
2	2	2	2	2	2	4.75896	4.75831	4.76286	2	2	2	0	0	0	0	0	0	2	2	2	0	0	0	5.7	PKH_130240	PKH_130240	1	>PKH_130240 |nucleosome assembly protein 1, putative;with=GeneDB:PF3D7_1203700 (NAPL) | location=Pk_strainH_chr13:109903-111620(-) | length=348 | sequence_SO=chromosome | SO=protein_coding
2	2	2	2	2	2	4.75353	4.828	4.84692	4.60883	4.58989	4.66195	0	0	0	0	0	0	2	2	2	2	2	2	20.7	PKH_132420	PKH_132420	1	>PKH_132420 |basictranscription factor 3b, putative | location=Pk_strainH_chr13:1174932-1175456(+) | length=174 | sequence_SO=chromosome | SO=protein_coding
4.03133	4.10704	3.38769	2	2	2	4.75289	4.69777	4.70377	2	2	2	6	7	2	0	0	0	11	10	11	0	0	0	15.6	PKH_091420	PKH_091420	1	>PKH_091420 |heat shock protein 101, putative | location=Pk_strainH_chr09:613894-617145(-) | length=906 | sequence_SO=chromosome | SO=protein_coding
2	2	2	2	2	2	4.75235	4.7921	4.6723	2	2	2	0	0	0	0	0	0	1	1	1	0	0	0	10.3	PKH_071050	PKH_071050	1	>PKH_071050 |translation elongation factor, putative | location=Pk_strainH_chr07:540269-541114(+) | length=281 | sequence_SO=chromosome | SO=protein_coding
2	2	2	2	2	2	4.74233	4.74271	4.61723	2	2	2	0	0	0	0	0	0	2	2	2	0	0	0	9.4	PKH_020290	PKH_020290	1	>PKH_020290 |chromatin assembly factor 1 protein WD40 domain, putative | location=Pk_strainH_chr02:149424-150767(+) | length=447 | sequence_SO=chromosome | SO=protein_coding
4.57936	4.49362	4.27825	2	2	2	4.74135	4.68595	4.60922	4.62883	4.61286	4.6685	2	2	2	0	0	0	2	2	2	2	2	2	9	PKH_072300	PKH_072300	1	>PKH_072300 |conserved Plasmodium protein, unknown function | location=Pk_strainH_chr07:1019611-1020517(+) | length=211 | sequence_SO=chromosome | SO=protein_coding
2	3.49728	2	2	2	2	4.73325	4.53387	4.57839	2	2	2	0	1	0	0	0	0	3	3	3	0	0	0	15	PKH_102840	PKH_102840	1	>PKH_102840 |3-methyl-2-oxobutanoate dehydrogenase (lipoamide), putative | location=Pk_strainH_chr10:1299488-1300612(-) | length=374 | sequence_SO=chromosome | SO=protein_coding
4.93698	4.91645	4.18662	4.84853	4.70395	4.73831	4.69262	4.71005	4.72041	4.30835	4.05706	4.3222	4	4	2	3	4	3	2	3	4	1	2	2	9.6	PKH_091260	PKH_091260	1	>PKH_091260 |P.knowlesi ortholog of falcipain | location=Pk_strainH_chr09:535972-537411(-) | length=479 | sequence_SO=chromosome | SO=protein_coding
2	2	2	2	2	2	4.68229	4.59962	4.63	2	2	2	0	0	0	0	0	0	1	1	1	0	0	0	9	PKH_114880	PKH_114880	1	>PKH_114880 |hypothetical protein, conserved in P.knowlesi | location=Pk_strainH_chr11:2355107-2356272(-) | length=344 | sequence_SO=chromosome | SO=protein_coding
4.42155	4.55284	3.38514	2	2	2	4.64307	4.49108	4.65723	2	2	2	9	10	2	0	0	0	10	6	10	0	0	0	14.7	PKH_143880	PKH_143880	1	>PKH_143880 |endoplasmin homolog, putative | location=Pk_strainH_chr14:1735055-1737499(-) | length=814 | sequence_SO=chromosome | SO=protein_coding
3.14429	2	2	2	2	2	4.60824	4.54393	4.57093	2	2	2	2	0	0	0	0	0	4	4	4	0	0	0	9.7	PKH_040490	PKH_040490	1	>PKH_040490 |ATP-dependent acyl-CoA synthetase, putative | location=Pk_strainH_chr04:184486-186687(+) | length=733 | sequence_SO=chromosome | SO=protein_coding
2	2	2	2	2	2	4.60794	4.60646	4.68045	2	2	2	0	0	0	0	0	0	5	5	5	0	0	0	7.4	PKH_093290	PKH_093290	1	>PKH_093290 |protein phosphatase, putative | location=Pk_strainH_chr09:1460126-1463059(-) | length=977 | sequence_SO=chromosome | SO=protein_coding
3.57131	3.60909	3.1446	2	2	2	4.60496	4.60701	4.6271	2	2	2	2	2	1	0	0	0	8	9	8	0	0	0	13.5	PKH_134580;PKH_000490	PKH_134580	2	>PKH_134580 |erythrocyte binding protein (gamma) | location=Pk_strainH_chr13:2177465-2181275(+) | length=1072 | sequence_SO=chromosome | SO=protein_coding
2	2	2	2	2	2	4.6011	4.59402	4.56025	2	2	2	0	0	0	0	0	0	1	1	1	0	0	0	8.6	PKH_072570	PKH_072570	1	>PKH_072570 |PK9_2640w Cytochrome c oxidase subunit, putative | location=Pk_strainH_chr07:1175099-1176139(+) | length=278 | sequence_SO=chromosome | SO=protein_coding
2	2	2	2	2	2	4.59762	4.57631	4.65642	2	2	2	0	0	0	0	0	0	2	3	2	0	0	0	8.3	PKH_020090	PKH_020090	1	>PKH_020090 |Plasmodium exported protein, unknown function | location=Pk_strainH_chr02:55686-57295(+) | length=495 | sequence_SO=chromosome | SO=protein_coding
2	2	2	2	2	2	4.59118	4.66379	4.65885	2	2	2	0	0	0	0	0	0	1	1	1	0	0	0	11.7	PKH_141700	PKH_141700	1	>PKH_141700 |40S ribosomal protein S15, putative | location=Pk_strainH_chr14:755343-756259(+) | length=145 | sequence_SO=chromosome | SO=protein_coding
2	2	2	2	2	2	4.58461	4.7523	4.77853	2	2	2	0	0	0	0	0	0	1	2	2	0	0	0	21.9	PKH_010050	PKH_010050	1	>PKH_010050 |conserved Plasmodium protein, unknown function | location=Pk_strainH_chr01:18394-18738(+) | length=114 | sequence_SO=chromosome | SO=protein_coding
2	2	2	2	2	2	4.57512	4.58658	4.45722	2	2	2	0	0	0	0	0	0	1	1	1	0	0	0	2	PKH_020250	PKH_020250	1	>PKH_020250 |Plasmodium exported protein, unknown function | location=Pk_strainH_chr02:127647-129026(+) | length=459 | sequence_SO=chromosome | SO=protein_coding
3.31505	2	2	2	2	2	4.55922	4.46816	4.36663	2	2	2	1	0	0	0	0	0	3	3	2	0	0	0	12.8	PKH_103010	PKH_103010	1	>PKH_103010 |merozoite surface protein 3b, putative | location=Pk_strainH_chr10:1382793-1383869(-) | length=358 | sequence_SO=chromosome | SO=protein_coding
2	2	2	2	2	2	4.54038	4.59499	4.54079	2	2	2	0	0	0	0	0	0	3	3	3	0	0	0	5.4	PKH_062270	PKH_062270	1	>PKH_062270 |erythrocyte binding protein, putative | location=Pk_strainH_chr06:1013203-1015539(+) | length=709 | sequence_SO=chromosome | SO=protein_coding
3.65565	3.8298	2	2	2	2	4.53982	4.5007	4.51934	2	2	2	1	1	0	0	0	0	1	1	1	0	0	0	6.6	PKH_145760	PKH_145760	1	>PKH_145760 |hydroxyethylthiazole kinase, putative | location=Pk_strainH_chr14:2578608-2579516(-) | length=302 | sequence_SO=chromosome | SO=protein_coding
4.28371	4.02061	3.85874	2	2	2	4.53818	4.42483	4.52109	3.38056	3.30548	3.52504	4	4	3	0	0	0	3	2	3	1	1	2	11.3	PKH_020910	PKH_020910	1	>PKH_020910 |conserved Plasmodium protein, unknown function | location=Pk_strainH_chr02:386569-387999(+) | length=476 | sequence_SO=chromosome | SO=protein_coding
2	2	2	2	2	2	4.52845	4.52334	4.41057	2	2	2	0	0	0	0	0	0	1	1	1	0	0	0	1.8	PKH_093000	PKH_093000	1	>PKH_093000 |T-complex protein 1, alpha subunit, putative | location=Pk_strainH_chr09:1309624-1311427(-) | length=543 | sequence_SO=chromosome | SO=protein_coding
2	2	2	2	2	2	4.52794	4.56238	4.56514	2	2	2	0	0	0	0	0	0	2	2	2	0	0	0	7.1	PKH_092700	PKH_092700	1	>PKH_092700 |26S proteasome regulatory complex subunit, putative | location=Pk_strainH_chr09:1181290-1183086(+) | length=393 | sequence_SO=chromosome | SO=protein_coding
2	2	2	2	2	2	4.51895	4.51001	4.54883	2	2	2	0	0	0	0	0	0	4	3	3	0	0	0	13.7	PKH_020080	PKH_020080	1	>PKH_020080 |blood stage membrane protein, putative | location=Pk_strainH_chr02:50703-52753(+) | length=612 | sequence_SO=chromosome | SO=protein_coding
4.04344	4.08012	3.34347	2	2	2	4.49	4.83666	4.41572	2	3.48294	3.47464	1	1	1	0	0	0	2	3	2	1	1	1	8.7	PKH_052740	PKH_052740	1	>PKH_052740 |conserved Plasmodium protein, unknown function | location=Pk_strainH_chr05:1241193-1242454(-) | length=366 | sequence_SO=chromosome | SO=protein_coding
2	2	2	2	2	2	4.47913	4.37588	4.30878	2	2	2	0	0	0	0	0	0	1	1	1	0	0	0	5.8	PKH_111310	PKH_111310	1	>PKH_111310 |pyrroline carboxylate reductase, putative | location=Pk_strainH_chr11:627200-628945(-) | length=260 | sequence_SO=chromosome | SO=protein_coding
2	2	2	2	2	2	4.47832	4.42943	4.47406	2	2	2	0	0	0	0	0	0	1	1	1	0	0	0	5.2	PKH_090160	PKH_090160	1	>PKH_090160 |hypothetical protein, conserved in Apicomplexan species | location=Pk_strainH_chr09:76154-77574(+) | length=427 | sequence_SO=chromosome | SO=protein_coding
3.2899	3.48332	2	2	2	2	4.47443	3.99177	3.82265	2	2	2	1	1	0	0	0	0	2	1	1	0	0	0	5.9	PKH_131870	PKH_131870	1	>PKH_131870 |ATP-specific succinyl-CoA synthetase beta subunit | location=Pk_strainH_chr13:934309-935694(-) | length=461 | sequence_SO=chromosome | SO=protein_coding
4.04048	3.9596	2	2	2	2	4.46678	4.48449	4.47106	2	2	2	2	2	0	0	0	0	1	1	1	0	0	0	10.8	PKH_123970	PKH_123970	1	>PKH_123970 |ribosomal protein S3, putative | location=Pk_strainH_chr12:1686540-1687942(-) | length=222 | sequence_SO=chromosome | SO=protein_coding
2	2	2	2	2	2	4.46232	4.49791	4.41669	2	2	2	0	0	0	0	0	0	2	2	2	0	0	0	6.4	PKH_134540	PKH_134540	1	>PKH_134540 |Plasmodium exported protein, unknown function | location=Pk_strainH_chr13:2161207-2162839(-) | length=469 | sequence_SO=chromosome | SO=protein_coding
4.41883	4.18367	3.76629	3.42024	3.45011	3.48999	4.45413	4.4471	4.44373	2	2	3.17995	5	4	2	1	1	1	3	4	4	0	0	1	23.2	PKH_092220	PKH_092220	1	>PKH_092220 |co-chaperone GrpE, putative | location=Pk_strainH_chr09:979474-980508(-) | length=297 | sequence_SO=chromosome | SO=protein_coding
2	2	2	2	2	2	4.44588	4.40401	4.71429	2	2	2	0	0	0	0	0	0	1	1	2	0	0	0	20.1	PKH_110410	PKH_110410	1	>PKH_110410 |nucleoside diphosphate kinase b, putative | location=Pk_strainH_chr11:195646-196095(-) | length=149 | sequence_SO=chromosome | SO=protein_coding
2	2	2	2	2	2	4.44003	4.47101	4.4842	2	2	2	0	0	0	0	0	0	7	7	7	0	0	0	6.2	PKH_073370	PKH_073370	1	>PKH_073370 |cytoadherence linked asexual protein, CLAG, putative | location=Pk_strainH_chr07:1480844-1486004(-) | length=1299 | sequence_SO=chromosome | SO=protein_coding
3.42325	3.53745	2	2	2	2	4.42073	4.40765	4.48377	3.47166	3.81751	3.57895	1	1	0	0	0	0	2	1	1	1	2	1	15.9	PKH_094250	PKH_094250	1	>PKH_094250 |rab6, putative | location=Pk_strainH_chr09:1919447-1920844(-) | length=207 | sequence_SO=chromosome | SO=protein_coding
2	2	2	2	2	2	4.41769	4.32547	4.3372	3.33704	3.44946	3.43156	0	0	0	0	0	0	1	1	1	1	1	1	4.7	PKH_110880	PKH_110880	1	>PKH_110880 |proliferating cell nuclear antigen, putative (PCNA) | location=Pk_strainH_chr11:378558-379382(+) | length=274 | sequence_SO=chromosome | SO=protein_coding
2	2	2	2.97702	2	2	4.41712	4.19852	4.30615	2.92909	3.14429	3.20866	0	0	0	1	0	0	7	5	6	1	1	1	9.7	PKH_121190	PKH_121190	1	>PKH_121190 |myosin A, putative | location=Pk_strainH_chr12:548700-551528(-) | length=817 | sequence_SO=chromosome | SO=protein_coding
2	2	2	2	2	2	4.3973	4.41888	4.39229	3.20156	3.3692	2	0	0	0	0	0	0	2	2	2	1	1	0	6	PKH_134550;PKH_060020	PKH_134550;PKH_060020	2	>PKH_134550 |Plasmodium exported protein, unknown function | location=Pk_strainH_chr13:2165572-2168023(-) | length=621 | sequence_SO=chromosome | SO=protein_coding;>PKH_060020 |Plasmodium exported protein, unknown function | location=Pk_strainH_chr06:10240
3.87838	3.92097	2	2	2	2	4.39217	4.42809	4.31216	2	2	3.67789	1	1	0	0	0	0	1	1	1	0	0	1	11.2	PKH_134280	PKH_134280	1	>PKH_134280 |cytochrome c, putative | location=Pk_strainH_chr13:2069385-2069945(+) | length=116 | sequence_SO=chromosome | SO=protein_coding
4.66944	4.68213	4.41994	4.01616	4.15161	4.12238	4.37882	4.13748	4.02416	3.71529	3.85166	3.83343	1	1	1	2	2	2	2	2	1	1	1	1	4.9	PKH_021540	PKH_021540	1	>PKH_021540 |Plasmodium exported protein, unknown function | location=Pk_strainH_chr02:697348-699163(+) | length=485 | sequence_SO=chromosome | SO=protein_coding
4.25057	4.16268	2	2	2	2	4.3735	4.35195	4.028	3.6203	2	2	2	2	0	0	0	0	2	2	1	1	0	0	7.3	PKH_070220	PKH_070220	1	>PKH_070220 |conserved Plasmodium protein, unknown function | location=Pk_strainH_chr07:147828-148652(-) | length=274 | sequence_SO=chromosome | SO=protein_coding
2	2	2	2	2	2	4.37267	4.29734	4.30023	2	2	2	0	0	0	0	0	0	2	2	2	0	0	0	4.7	PKH_100910	PKH_100910	1	>PKH_100910 |mitochondrial processing peptidase alpha subunit, putative | location=Pk_strainH_chr10:442808-444688(+) | length=535 | sequence_SO=chromosome | SO=protein_coding
2	2	2	2	2	2	4.36241	4.32046	4.33959	2	2	2	0	0	0	0	0	0	2	2	2	0	0	0	4.3	PKH_090280	PKH_090280	1	>PKH_090280 |translocon component PTEX88, putative | location=Pk_strainH_chr09:122677-124926(-) | length=749 | sequence_SO=chromosome | SO=protein_coding
2	3.33552	2	2	2	2	4.35453	4.55691	4.6095	3.70758	3.62328	3.7452	0	1	0	0	0	0	1	1	1	1	1	1	9.3	PKH_061780	PKH_061780	1	>PKH_061780 |haloacid dehalogenase-like hydrolase, putative | location=Pk_strainH_chr06:809712-810584(+) | length=290 | sequence_SO=chromosome | SO=protein_coding
3.96116	3.9334	2	2	2	2	4.32697	4.07784	4.093	2	2	2	1	1	0	0	0	0	1	1	1	0	0	0	4.2	PKH_082960	PKH_082960	1	>PKH_082960 |eukaryotictranslation initiation factor, putative | location=Pk_strainH_chr08:1406737-1407737(+) | length=236 | sequence_SO=chromosome | SO=protein_coding
2	2	2	2	2	2	4.3109	4.27388	4.3306	2	2	2	0	0	0	0	0	0	1	1	1	0	0	0	5.5	PKH_143960	PKH_143960	1	>PKH_143960 |CAMP-dependent protein kinase regulatory subunit, putative | location=Pk_strainH_chr14:1793786-1795921(-) | length=440 | sequence_SO=chromosome | SO=protein_coding
2	2	2	2	2	2	4.29112	4.12707	4.37822	2	2	2	0	0	0	0	0	0	4	4	5	0	0	0	5.1	PKH_081380	PKH_081380	1	>PKH_081380 |conserved Plasmodium protein, unknown function | location=Pk_strainH_chr08:620433-624938(+) | length=1501 | sequence_SO=chromosome | SO=protein_coding
2	2	2	2	2	2	4.27363	4.43514	4.46673	2	2	2	0	0	0	0	0	0	1	2	2	0	0	0	6.9	PKH_112550	PKH_112550	1	>PKH_112550 |hexokinase, putative | location=Pk_strainH_chr11:1256581-1258062(-) | length=493 | sequence_SO=chromosome | SO=protein_coding
2	2	2	3.57238	3.4505	2	4.26033	4.17079	4.28486	2	2	2	0	0	0	1	1	1	1	1	1	0	0	0	6.9	PKH_120480	PKH_120480	1	>PKH_120480 |nucleoside diphospahte hydrolase, putative | location=Pk_strainH_chr12:197200-198250(+) | length=203 | sequence_SO=chromosome | SO=protein_coding
2	2	2	2	2	2	4.25244	4.14622	4.13213	2	2	2	1	0	0	0	0	0	2	1	1	0	0	0	9.6	PKH_143340	PKH_143340	1	>PKH_143340 |Plasmodium exported protein, unknown function | location=Pk_strainH_chr14:1497761-1500091(+) | length=491 | sequence_SO=chromosome | SO=protein_coding
3.52197	4.09451	2	2	2	2	4.25132	4.21421	4.09086	2	2	2	2	2	1	0	0	0	1	2	1	0	0	0	11.9	PKH_071530	PKH_071530	1	>PKH_071530 |acid phosphatase, putative | location=Pk_strainH_chr07:717888-719075(-) | length=395 | sequence_SO=chromosome | SO=protein_coding
2	2	2	2	2	2	4.22089	4.14398	4.08558	2	2	2	0	0	0	0	0	0	5	5	5	0	0	0	6.4	PKH_131160	PKH_131160	1	>PKH_131160 |succinyl CoA ligase, putative | location=Pk_strainH_chr13:544419-547406(+) | length=995 | sequence_SO=chromosome | SO=protein_coding
2	2	2	2	2	2	4.19587	4.09899	4.10336	2	2	2	0	0	0	0	0	0	1	1	1	0	0	0	4.5	PKH_126890	PKH_126890	1	>PKH_126890 |proteosome subunit alpha type 1, putative | location=Pk_strainH_chr12:3023435-3024685(+) | length=269 | sequence_SO=chromosome | SO=protein_coding
3.39568	3.62778	2	2	2	2	4.18803	4.15094	4.31264	3.52456	3.55545	3.69288	1	1	0	0	0	0	1	1	1	1	1	1	8.5	PKH_081170	PKH_081170	1	>PKH_081170 |conserved Plasmodium protein, unknown function | location=Pk_strainH_chr08:529987-531215(+) | length=281 | sequence_SO=chromosome | SO=protein_coding
2	2	2	2	2	2	4.13975	4.19863	4.20172	2	2	2	0	0	0	0	0	0	1	1	1	0	0	0	5.3	PKH_010880	PKH_010880	1	>PKH_010880 |60S ribosomal protein L34-A, putative | location=Pk_strainH_chr01:439992-440763(-) | length=150 | sequence_SO=chromosome | SO=protein_coding
2	2	2	2	2	2	4.12584	2	2	3.62117	3.62819	3.57393	0	0	0	0	0	0	1	0	0	1	1	1	5.4	PKH_010190	PKH_010190	1	>PKH_010190 |conserved Plasmodium protein, unknown function | location=Pk_strainH_chr01:74367-74981(-) | length=204 | sequence_SO=chromosome | SO=protein_coding
2	2	2	2	2	2	4.1248	4.1726	4.23251	2	2	2	0	0	0	0	0	0	4	4	4	0	0	0	5.5	PKH_041390	PKH_041390	1	>PKH_041390 |proteasome 26S regulatory subunit, putative | location=Pk_strainH_chr04:612367-615797(-) | length=1009 | sequence_SO=chromosome | SO=protein_coding
2	3.55134	2	3.2407	2	2	4.10988	4.04234	2	2	2	2	0	1	0	1	0	0	1	1	0	0	0	1	5.1	PKH_113180	PKH_113180	1	>PKH_113180 |conserved Plasmodium protein, unknown function | location=Pk_strainH_chr11:1531610-1533395(-) | length=451 | sequence_SO=chromosome | SO=protein_coding
2	2	2	2	2	2	4.08987	4.14461	4.26884	2	2	2	0	0	0	0	0	1	1	1	1	0	0	0	4.1	PKH_051350	PKH_051350	1	>PKH_051350 |KIR protein | location=Pk_strainH_chr05:639685-643164(-) | length=870 | sequence_SO=chromosome | SO=protein_coding
2	2	2	2	2	2	4.07295	4.06952	4.06123	2	2	2	0	0	0	0	0	0	4	4	4	0	0	0	3.8	PKH_141100	PKH_141100	1	>PKH_141100 |M1-family aminopeptidase, putative | location=Pk_strainH_chr14:501148-504441(+) | length=1097 | sequence_SO=chromosome | SO=protein_coding
2	2	2	2	2	2	4.0331	3.78137	4.04599	2	2	2	0	0	0	0	0	0	1	1	1	0	0	0	1.7	PKH_144760	PKH_144760	1	>PKH_144760 |conserved Plasmodium protein, unknown function | location=Pk_strainH_chr14:2124447-2126693(+) | length=748 | sequence_SO=chromosome | SO=protein_coding
3.75706	3.72349	2	2	3.4323	3.76797	4.03048	2	4.07573	3.42034	3.5435	3.5796	1	1	0	0	1	2	1	0	2	1	1	1	7	PKH_040690	PKH_040690	1	>PKH_040690 |heat shock 40 kDa protein, putative | location=Pk_strainH_chr04:300824-302132(-) | length=329 | sequence_SO=chromosome | SO=protein_coding
2	2	2	2	2	2	4.0278	4.08711	4.08743	2	2	2	0	0	0	0	0	0	1	1	1	0	0	0	3.8	PKH_080230	PKH_080230	1	>PKH_080230 |membrane skeletal protein, putative | location=Pk_strainH_chr08:140853-141713(+) | length=286 | sequence_SO=chromosome | SO=protein_coding
2	2	2	2	2	2	4.01102	4.02251	4.05465	3.28176	3.16539	3.21659	0	0	0	0	0	0	4	3	4	2	2	3	4.7	PKH_041250	PKH_041250	1	>PKH_041250 |cysteine protease, putative | location=Pk_strainH_chr04:552349-555920(+) | length=1010 | sequence_SO=chromosome | SO=protein_coding
2	2	2	2	2	2	4.00634	3.50453	4.04626	2	2	2	0	0	0	0	0	0	1	1	2	0	0	0	2.8	PKH_081450	PKH_081450	1	>PKH_081450 |conserved Plasmodium protein, unknown function | location=Pk_strainH_chr08:655491-659192(+) | length=1233 | sequence_SO=chromosome | SO=protein_coding
2	2	2	2	2	2	4.00199	4.18061	4.03623	2	2	2	0	0	0	0	0	0	3	3	3	0	0	0	3.7	PKH_062300	PKH_062300	1	>PKH_062300 |erythrocyte binding protein (alpha) | location=Pk_strainH_chr06:1032863-1036679(+) | length=1073 | sequence_SO=chromosome | SO=protein_coding
2	2	2	2	2	2	3.97413	3.67186	4.00497	2	2	2	0	0	0	0	0	0	3	2	4	0	0	0	4.3	PKH_123930	PKH_123930	1	>PKH_123930 |26S proteasome subunit, putative | location=Pk_strainH_chr12:1660962-1665165(-) | length=1291 | sequence_SO=chromosome | SO=protein_coding
2	2	2	2	2	2	3.96745	3.92301	3.49705	2	2	2	0	0	0	0	0	0	4	3	2	0	0	0	5.7	PKH_050840	PKH_050840	1	>PKH_050840 |protein transport protein Sec23, putative;with=GeneDB:PF3D7_0822600 (SEC23) | location=Pk_strainH_chr05:407241-409704(-) | length=759 | sequence_SO=chromosome | SO=protein_coding
4.43928	4.47651	3.91206	2	2	2	3.95303	3.94014	4.07196	2	2	2	5	5	4	0	0	0	1	2	2	0	0	0	7.7	PKH_124930	PKH_124930	1	>PKH_124930 |V-type H( )-translocating pyrophosphatase, putative | location=Pk_strainH_chr12:2108448-2110601(+) | length=717 | sequence_SO=chromosome | SO=protein_coding
4.26133	3.67456	3.75113	2	2	2	3.95184	4.03615	2	3.44034	2	2	2	2	1	0	0	0	1	1	0	1	0	0	10.7	PKH_081020	PKH_081020	1	>PKH_081020 |dolichyl-phosphate-mannose protein mannosyltransferase, putative | location=Pk_strainH_chr08:480418-482265(+) | length=224 | sequence_SO=chromosome | SO=protein_coding
3.48879	3.2933	2	2	2	2	3.9485	3.86852	3.93157	2	2	2	3	2	0	0	0	0	5	3	4	0	0	0	5.4	PKH_100820	PKH_100820	1	>PKH_100820 |karyopherin beta, putative | location=Pk_strainH_chr10:403835-407209(-) | length=1124 | sequence_SO=chromosome | SO=protein_coding
3.56888	3.56304	3.33025	3.74552	3.8597	3.97423	3.91722	2	2	2	2	2	1	1	1	2	2	2	1	0	0	0	0	0	5.5	PKH_142620	PKH_142620	1	>PKH_142620 |karyopherin alpha, putative | location=Pk_strainH_chr14:1164872-1166509(+) | length=545 | sequence_SO=chromosome | SO=protein_coding
3.54168	3.67671	3.40596	2	2	2	3.91189	3.7762	2	3.77472	3.702	3.7401	1	1	1	0	0	0	1	1	0	1	2	1	6.9	PKH_140070	PKH_140070	1	>PKH_140070 |Plasmodium exported protein, unknown function | location=Pk_strainH_chr14:24296-25209(-) | length=277 | sequence_SO=chromosome | SO=protein_coding
2	3.70332	2	2	2	2	3.90942	2	3.87341	3.97947	3.94592	4.12901	0	1	0	0	0	0	1	0	1	2	1	2	10.2	PKH_080550	PKH_080550	1	>PKH_080550 |RNA binding protein, putative | location=Pk_strainH_chr08:264754-266284(+) | length=245 | sequence_SO=chromosome | SO=protein_coding
2	3.04478	2	3.11793	2	3.04517	3.81775	4.00195	3.98788	3.15927	3.20379	3.23512	0	1	0	1	0	1	1	2	2	1	1	1	2.9	PKH_144100	PKH_144100	1	>PKH_144100 |polyadenylate-binding protein, putative | location=Pk_strainH_chr14:1859702-1862326(+) | length=874 | sequence_SO=chromosome | SO=protein_coding
4.40577	4.12655	2	2	2	2	3.81718	2	2	2	2	2	2	2	0	0	0	0	1	0	0	0	0	0	9.3	PKH_093060	PKH_093060	1	>PKH_093060 |aquaglyceroporin, putative (AQP) | location=Pk_strainH_chr09:1331643-1332419(+) | length=258 | sequence_SO=chromosome | SO=protein_coding
2	2	2	2	2	2	3.81302	3.93711	4.02024	2	2	2	0	0	0	0	0	0	2	2	2	0	0	0	3.6	PKH_041260	PKH_041260	1	>PKH_041260 |cysteine protease, putative | location=Pk_strainH_chr04:556947-560676(+) | length=950 | sequence_SO=chromosome | SO=protein_coding
2	2	2	2	2	2	3.78193	3.91805	3.88606	2	2	2	0	0	0	0	0	0	2	2	2	0	0	0	2.8	PKH_010690	PKH_010690	1	>PKH_010690 |heat shock protein 70, putative (HSP70-z) | location=Pk_strainH_chr01:356907-359585(+) | length=892 | sequence_SO=chromosome | SO=protein_coding
2	3.2228	2	2	2	2	3.77735	2	3.76851	3.52893	3.54763	3.63941	0	1	0	0	0	0	1	0	1	1	1	1	4	PKH_146480	PKH_146480	1	>PKH_146480 |FK506-binding protein (FKBP)-type peptidyl-prolyl isomerase, putative (FKBP35) | location=Pk_strainH_chr14:2908935-2909843(-) | length=302 | sequence_SO=chromosome | SO=protein_coding
2	2	2	2	2	2	3.77653	3.38064	3.60768	2	2	2	0	0	0	0	0	0	2	1	2	0	0	0	2.2	PKH_144260	PKH_144260	1	>PKH_144260 |ubiquitin-activating enzyme e1, putative | location=Pk_strainH_chr14:1918641-1922223(+) | length=1152 | sequence_SO=chromosome | SO=protein_coding
4.01334	3.9926	3.64323	2.83276	2.82259	3.00625	3.73214	3.80288	3.79429	2.9279	3.10326	3.0204	1	1	1	1	1	1	1	1	1	1	1	1	0.4	PKH_070760	PKH_070760	1	>PKH_070760 |conserved Plasmodium protein, unknown function | location=Pk_strainH_chr07:426466-435309(+) | length=2947 | sequence_SO=chromosome | SO=protein_coding
2	3.47845	2	2	2	2	3.6427	3.62147	3.59817	2	2	2	0	1	0	0	0	0	1	1	1	0	0	0	2.8	PKH_010540	PKH_010540	1	>PKH_010540 |rhoptry associated membrane antigen, putative (RAMA) | location=Pk_strainH_chr01:297692-300683(+) | length=711 | sequence_SO=chromosome | SO=protein_coding
3.38475	3.40887	2	2	2	2	3.59585	3.59202	4.0293	2	2	2.99802	1	1	0	0	0	0	1	1	1	0	0	1	2	PKH_141110	PKH_141110	1	>PKH_141110 |vacuolar ATP synthase catalytic subunit A, putative | location=Pk_strainH_chr14:507349-509184(+) | length=611 | sequence_SO=chromosome | SO=protein_coding
2	2	2	2	2	2	3.41726	3.30023	3.50359	2	2	2	0	0	0	0	0	0	1	1	1	0	0	0	1.1	PKH_010920	PKH_010920	1	>PKH_010920 |cell division cycle ATPase, putative | location=Pk_strainH_chr01:448468-451866(-) | length=1132 | sequence_SO=chromosome | SO=protein_coding
3.67953	3.62714	2	2	2	2	3.28675	3.58198	3.58411	2	2	2	2	2	0	0	0	0	1	2	2	0	0	0	3.1	PKH_082820	PKH_082820	1	>PKH_082820 |conserved protein, unknown function | location=Pk_strainH_chr08:1328548-1330605(-) | length=574 | sequence_SO=chromosome | SO=protein_coding
2	2	2	2	2	2	3.28614	2	3.27286	2	2	2	0	0	0	0	0	0	1	0	1	0	0	0	0.9	PKH_114510	PKH_114510	1	>PKH_114510 |conserved Plasmodium protein, unknown function | location=Pk_strainH_chr11:2173201-2181699(-) | length=2735 | sequence_SO=chromosome | SO=protein_coding
2	2	2	2	2	2	3.2749	2.9321	3.19229	2	2	2	0	0	0	0	0	0	2	2	2	0	0	0	1.3	PKH_125430	PKH_125430	1	>PKH_125430 |rhoptry neck protein 2, putative (RON2) | location=Pk_strainH_chr12:2337883-2344314(-) | length=2143 | sequence_SO=chromosome | SO=protein_coding
3.41592	3.02111	2	2	2	2	3.12473	2	3.68695	2	2	2	2	1	0	0	0	0	1	0	1	0	0	0	2.8	PKH_041200	PKH_041200	1	>PKH_041200 |cysteine protease, putative | location=Pk_strainH_chr04:528784-532373(+) | length=950 | sequence_SO=chromosome | SO=protein_coding
2	2	2	2	2	2	2.79019	2.81401	2	2	2	2	0	0	0	0	0	0	1	1	0	0	0	0	0.2	PKH_093620	PKH_093620	1	>PKH_093620 |guanylyl cyclase, putative | location=Pk_strainH_chr09:1595141-1606774(-) | length=3877 | sequence_SO=chromosome | SO=protein_coding
2	2	2	2	2	2	2	4.07598	4.03687	2	2	2	0	0	0	0	0	0	0	1	1	0	0	0	4.3	PKH_030850	PKH_030850	1	>PKH_030850 |vacuolar ATP synthase subunit b, predicted | location=Pk_strainH_chr03:419977-421634(+) | length=494 | sequence_SO=chromosome | SO=protein_coding
3.91754	3.93761	2	2	2	2	2	2	2	2	2	2	2	2	0	0	0	0	0	0	0	0	0	0	4.8	PKH_041510	PKH_041510	1	>PKH_041510 |hexose transporter, putative (HT) | location=Pk_strainH_chr04:645770-647272(+) | length=500 | sequence_SO=chromosome | SO=protein_coding
3.23127	3.24465	2	2	2	2	2	4.21769	3.58922	2	2	2	1	1	0	0	0	0	0	2	1	0	0	0	5.4	PKH_073170	PKH_073170	1	>PKH_073170 |organelle processing peptidase, putative | location=Pk_strainH_chr07:1424053-1425456(-) | length=467 | sequence_SO=chromosome | SO=protein_coding
2	2	2	2	2	2	2	2	2	2	2	2	0	0	0	0	0	0	0	0	1	0	0	0	1.4	PKH_092360	PKH_092360	1	>PKH_092360 |threonyl-tRNA synthetase, putative,threonine--tRNA ligase, putative (ThrRS) | location=Pk_strainH_chr09:1025708-1028374(-) | length=888 | sequence_SO=chromosome | SO=protein_coding
3.86815	4.03278	2	2	2	2	2	3.76947	3.81501	2	2	2	2	2	0	0	0	0	0	1	1	0	0	0	7.5	PKH_092680	PKH_092680	1	>PKH_092680 |spermidine synthase, putative | location=Pk_strainH_chr09:1173350-1174856(+) | length=321 | sequence_SO=chromosome | SO=protein_coding
3.53604	3.43996	2	2	2	2	2	2	2	2	2	2	1	1	0	0	0	0	0	0	0	0	0	0	2.6	PKH_093200	PKH_093200	1	>PKH_093200 |protein disulfide-isomerase, putative | location=Pk_strainH_chr09:1408652-1409926(-) | length=424 | sequence_SO=chromosome | SO=protein_coding
3.52336	3.62994	2	2	2	2	2	2	2	2	2	2	1	1	0	0	0	0	0	0	0	0	0	0	3.9	PKH_111970	PKH_111970	1	>PKH_111970 |DNAJ domain protein, putative | location=Pk_strainH_chr11:948443-949585(+) | length=380 | sequence_SO=chromosome | SO=protein_coding
3.84057	3.98525	2	2	2	2	2	2	2	2	2	2	2	2	0	0	0	0	0	0	0	0	0	0	4.5	PKH_112100	PKH_112100	1	>PKH_112100 |choline/ethanolaminephosphotransferase, putative;with=GeneDB:PBANKA_112700 (CEPT) | location=Pk_strainH_chr11:1039598-1042405(+) | length=396 | sequence_SO=chromosome | SO=protein_coding
2	2	2	2	2	2	2	2	3.05281	2	2	2	0	0	0	0	0	0	0	0	1	0	0	0	0.5	PKH_114500	PKH_114500	1	>PKH_114500 |DNA helicase, putative | location=Pk_strainH_chr11:2167867-2172509(-) | length=1506 | sequence_SO=chromosome | SO=protein_coding
4.53477	4.52098	4.28026	2	2	2	2	2	2	2	2	2	2	2	2	0	0	0	0	0	0	0	0	0	9.6	PKH_120150	PKH_120150	1	>PKH_120150 |thioredoxin-related protein, putative | location=Pk_strainH_chr12:59120-60119(+) | length=209 | sequence_SO=chromosome | SO=protein_coding
2	2	2	2	2	2	2	2	2	2	2	2	0	0	0	0	0	0	1	0	0	0	0	0	2.9	PKH_132225	PKH_132225	1	>PKH_132225 |proliferation-associated protein, putative | location=Pk_strainH_chr13:1093738-1095016(+) | length=373 | sequence_SO=chromosome | SO=protein_coding
3.99412	4.35934	2	2	2	2	2	2	2	2	2	2	1	2	1	0	0	0	0	0	0	0	0	0	8.8	PKH_133835	PKH_133835	1	>PKH_133835 |conserved Plasmodium membrane protein, unknown function | location=Pk_strainH_chr13:1850855-1852365(+) | length=262 | sequence_SO=chromosome | SO=protein_coding
2	2	2	2	2	2	2	3.84944	2	4.05227	4.10524	4.08565	0	0	0	0	0	0	0	1	0	1	1	1	3.2	PKH_146180	PKH_146180	1	>PKH_146180 |ADP-ribosylation factor GTPase-a | location=Pk_strainH_chr14:2815627-2816661(-) | length=344 | sequence_SO=chromosome | SO=protein_coding
2	2	2	2	2	2	2	2	2.57553	2	2	2	0	0	0	0	0	0	1	0	1	0	0	0	0.9	PKH_146960	PKH_146960	1	>PKH_146960 |rhoptry neck protein 3, putative (RON3) | location=Pk_strainH_chr14:3098316-3106577(-) | length=2231 | sequence_SO=chromosome | SO=protein_coding

## Sheet: B. aRIPR IP (Pierce)
B List of proteins immunoprecipitated using anti-HA resin (Pierce) from PkRIPR-HA and wild type PkA1.H1 parasites and culture supernatants
schizont PkRIPR-HA	schizont wt PkA1.H1	culture sup PkRIPR-HA	schizont PkRIPR-HA	schizont wt PkA1.H1	culture sup PkRIPR-HA	schizont PkRIPR-HA	schizont wt PkA1.H1	culture sup PkRIPR-HA
iBAQ Schizont	iBAQ Wt_Ctrl	iBAQ Cult.Sup	Razor + unique peptides Schizont	Razor + unique peptides Wt_Ctrl	Razor + unique peptides Cult.Sup	Sequence coverage Schizont [%]	Sequence coverage Wt_Ctrl [%]	Sequence coverage Cult.Sup [%]	Protein IDs	Majority protein IDs	Proteins	Fasta headers
5.75509	2	6.93783	7	0	20	22.4	0	55.2	PKH_134220	PKH_134220	1	>PKH_134220 |conserved Plasmodium protein, unknown function | location=Pk_strainH_chr13:2050239-2051327(+) | length=362 | sequence_SO=chromosome | SO=protein_coding
5.55542	2	6.91209	9	0	20	28.8	0	55.6	PKH_143510	PKH_143510	1	>PKH_143510 |thrombospondin-related apical membrane protein (TRAMP) | location=Pk_strainH_chr14:1558640-1559662(+) | length=340 | sequence_SO=chromosome | SO=protein_coding
4.02325	4.1284	6.45298	3	3	17	10.1	10.4	57	PKH_124290	PKH_124290	1	>PKH_124290 |glyceraldehyde-3-phosphate dehydrogenase, putative | location=Pk_strainH_chr12:1836281-1837652(-) | length=337 | sequence_SO=chromosome | SO=protein_coding
4.82287	5.90535	6.39034	1	1	1	1.4	1.4	1.4	PKH_121510	PKH_121510	1	>PKH_121510 |conserved Plasmodium protein, unknown function | location=Pk_strainH_chr12:677660-679636(+) | length=658 | sequence_SO=chromosome | SO=protein_coding
5.24694	5.33941	6.33824	8	11	24	16	25.3	52.1	PKH_111390;PKH_111400	PKH_111390;PKH_111400	2	>PKH_111390 |elongation factor 1 alpha, putative | location=Pk_strainH_chr11:654238-655569(-) | length=443 | sequence_SO=chromosome | SO=protein_coding;>PKH_111400 |elongation factor-1 alpha | location=Pk_strainH_chr11:657075-658406(+) | length=443 | seque
5.71748	6.17132	6.18642	1	1	1	0.5	0.5	0.5	PKH_114480	PKH_114480	1	>PKH_114480 |RAP protein, putative | location=Pk_strainH_chr11:2161377-2165429(+) | length=1350 | sequence_SO=chromosome | SO=protein_coding
5.30651	5.53671	6.02259	5	7	9	22.9	36	41.6	PKH_091510	PKH_091510	1	>PKH_091510 |GTP-binding nuclear protein ran/tc4, putative | location=Pk_strainH_chr09:647785-648597(-) | length=214 | sequence_SO=chromosome | SO=protein_coding
2	2	6.00531	0	0	13	0	0	48.8	PKH_091750	PKH_091750	1	>PKH_091750 |phosphoglycerate mutase, putative (PGM1) | location=Pk_strainH_chr09:739976-741181(+) | length=250 | sequence_SO=chromosome | SO=protein_coding
5.47599	2	5.99512	24	0	43	21.4	0	37.9	PKH_081690	PKH_081690	1	>PKH_081690 |Rh5 interacting protein, putative;with=GeneDB:PF3D7_0323400 (RIPR) | location=Pk_strainH_chr08:757592-760882(+) | length=1096 | sequence_SO=chromosome | SO=protein_coding
4.82562	4.91183	5.97063	5	7	10	15.2	22.1	35.6	PKH_146350	PKH_146350	1	>PKH_146350 |actin I, putative | location=Pk_strainH_chr14:2868928-2870058(+) | length=376 | sequence_SO=chromosome | SO=protein_coding
3.61319	3.35459	5.96112	1	1	21	1.3	1.3	27.9	PKH_010650	PKH_010650	1	>PKH_010650 |heat shock protein 90, pseudogene (HSP90) | location=Pk_strainH_chr01:342194-344936(+) | length=741 | sequence_SO=chromosome | SO=protein_coding
3.78302	4.32644	5.8348	1	2	9	3.1	6.8	33.5	PKH_050410	PKH_050410	1	>PKH_050410 |receptor for activated C kinase, putative;with=GeneDB:PF3D7_0826700 (RACK) | location=Pk_strainH_chr05:225461-227060(+) | length=322 | sequence_SO=chromosome | SO=protein_coding
4.71101	4.26186	5.79637	3	3	10	11.5	11.5	43.5	PKH_051370	PKH_051370	1	>PKH_051370 |14-3-3 protein | location=Pk_strainH_chr05:650810-652474(-) | length=262 | sequence_SO=chromosome | SO=protein_coding
2	2	5.77171	0	0	19	0	0	35.1	PKH_144540	PKH_144540	1	>PKH_144540 |merozoite surface protein 9 (MSP9) | location=Pk_strainH_chr14:2029085-2031208(-) | length=707 | sequence_SO=chromosome | SO=protein_coding
2	2	5.75368	0	0	8	0	0	24.4	PKH_122820	PKH_122820	1	>PKH_122820 |L-lactate dehydrogenase, putative (LDH) | location=Pk_strainH_chr12:1201683-1202633(-) | length=316 | sequence_SO=chromosome | SO=protein_coding
2	2	5.73524	0	0	39	0	0	20	PKH_072850	PKH_072850	1	>PKH_072850 |merozoite surface protein 1 (MSP1) | location=Pk_strainH_chr07:1294139-1299604(+) | length=1821 | sequence_SO=chromosome | SO=protein_coding
4.26637	4.47949	5.6369	4	5	8	10.2	11.9	20.6	PKH_071940	PKH_071940	1	>PKH_071940 |S-adenosylmethionine synthetase, putative | location=Pk_strainH_chr07:880468-881676(+) | length=402 | sequence_SO=chromosome | SO=protein_coding
2	2	5.59578	0	0	6	0	0	26.5	PKH_121150	PKH_121150	1	>PKH_121150 |phosphoethanolamine N-methyltransferase, putative | location=Pk_strainH_chr12:526553-527873(-) | length=264 | sequence_SO=chromosome | SO=protein_coding
2	2	5.55156	0	0	8	0	0	20.4	PKH_120640	PKH_120640	1	>PKH_120640 |DNA/RNA-binding protein Alba 4, putative;with=GeneDB:PF3D7_1347500 (ALBA4) | location=Pk_strainH_chr12:273530-274929(+) | length=373 | sequence_SO=chromosome | SO=protein_coding
3.50314	3.98902	5.5488	2	1	8	4.5	2.5	18.8	PKH_123670	PKH_123670	1	>PKH_123670 |RNA-helicase, putative,eukaryotic initiation factor 4a, putative;with=GeneDB:PF3D7_1468700 (eIF4A) | location=Pk_strainH_chr12:1534452-1535997(-) | length=398 | sequence_SO=chromosome | SO=protein_coding
4.85271	5.63202	5.48814	1	1	1	0.4	0.4	0.4	PKH_070760	PKH_070760	1	>PKH_070760 |conserved Plasmodium protein, unknown function | location=Pk_strainH_chr07:426466-435309(+) | length=2947 | sequence_SO=chromosome | SO=protein_coding
2	2	5.47757	0	0	15	0	0	19.7	PKH_125520	PKH_125520	1	>PKH_125520 |elongation factor 2, putative | location=Pk_strainH_chr12:2385736-2388234(-) | length=832 | sequence_SO=chromosome | SO=protein_coding
2	2	5.40396	0	0	3	0	0	13.2	PKH_011610	PKH_011610	1	>PKH_011610 |1-cyspxn 1-cys peroxidoxin, putative | location=Pk_strainH_chr01:733392-734054(-) | length=220 | sequence_SO=chromosome | SO=protein_coding
4.98214	2	5.34209	1	0	1	1	0	1	PKH_091740	PKH_091740	1	>PKH_091740 |conserved Plasmodium protein, unknown function | location=Pk_strainH_chr09:734156-738429(+) | length=1068 | sequence_SO=chromosome | SO=protein_coding
4.42248	4.43254	5.33045	3	2	9	7.7	3.6	35.1	PKH_126640	PKH_126640	1	>PKH_126640 |triosephosphate isomerase, putative (TIM) | location=Pk_strainH_chr12:2884691-2885617(-) | length=248 | sequence_SO=chromosome | SO=protein_coding
2	2	5.31904	0	0	10	0	0	25.6	PKH_080750	PKH_080750	1	>PKH_080750 |tubulin beta chain, fragment | location=Pk_strainH_chr08:358870-361048(-) | length=445 | sequence_SO=chromosome | SO=protein_coding
2	3.79222	5.28112	0	1	4	0	8.3	28.2	PKH_060500	PKH_060500	1	>PKH_060500 |ADP-ribosylation factor, putative (ARF1) | location=Pk_strainH_chr06:204208-205393(-) | length=181 | sequence_SO=chromosome | SO=protein_coding
5.5085	4.77463	5.248	3	3	4	12.1	12.1	17	PKH_061110	PKH_061110	1	>PKH_061110 |40S ribosomal protein, putative | location=Pk_strainH_chr06:511712-512770(+) | length=264 | sequence_SO=chromosome | SO=protein_coding
2	2	5.24753	0	0	6	0	0	32.9	PKH_094250	PKH_094250	1	>PKH_094250 |rab6, putative | location=Pk_strainH_chr09:1919447-1920844(-) | length=207 | sequence_SO=chromosome | SO=protein_coding
3.68869	2	5.23729	1	0	5	4.9	0	22	PKH_144340	PKH_144340	1	>PKH_144340 |proliferating cell nuclear antigen 2, putative;with=GeneDB:PF3D7_1226600 (PCNA2) | location=Pk_strainH_chr14:1949767-1950806(-) | length=264 | sequence_SO=chromosome | SO=protein_coding
2	2	5.16867	0	0	5	0	0	19.4	PKH_092530	PKH_092530	1	>PKH_092530 |CRAL/TRIO domain-containing protein, putative | location=Pk_strainH_chr09:1117542-1119919(+) | length=288 | sequence_SO=chromosome | SO=protein_coding
3.33244	2	5.16729	1	0	7	2.3	0	15.1	PKH_112250	PKH_112250	1	>PKH_112250 |pyruvate kinase, putative | location=Pk_strainH_chr11:1131508-1133837(-) | length=511 | sequence_SO=chromosome | SO=protein_coding
4.41342	4.38142	5.16625	1	1	2	4.9	4.9	5.3	PKH_031940	PKH_031940	1	>PKH_031940 |early transcribed membrane protein, putative | location=Pk_strainH_chr03:922232-922909(+) | length=225 | sequence_SO=chromosome | SO=protein_coding
3.84077	2	5.15521	1	0	4	1.7	0	10.5	PKH_020910	PKH_020910	1	>PKH_020910 |conserved Plasmodium protein, unknown function | location=Pk_strainH_chr02:386569-387999(+) | length=476 | sequence_SO=chromosome | SO=protein_coding
2	4.02506	5.12779	0	1	2	0	7.8	18.1	PKH_144610	PKH_144610	1	>PKH_144610 |macrophage migration inhibitory factor homolog, putative (MIF) | location=Pk_strainH_chr14:2073997-2074570(+) | length=116 | sequence_SO=chromosome | SO=protein_coding
2	2	5.12672	0	0	3	0	0	22.3	PKH_060160	PKH_060160	1	>PKH_060160 |conserved Plasmodium protein, unknown function | location=Pk_strainH_chr06:64746-65446(+) | length=130 | sequence_SO=chromosome | SO=protein_coding
5.10799	5.10106	5.10312	12	12	11	20.5	21.6	19.8	PKH_051230	PKH_051230	1	>PKH_051230 |heat shock 70 kDa protein, putative | location=Pk_strainH_chr05:558897-560945(-) | length=682 | sequence_SO=chromosome | SO=protein_coding
5.62278	5.53166	5.0951	3	3	3	25.8	25.8	25.8	PKH_101660	PKH_101660	1	>PKH_101660 |40S ribosomal subunit protein S14, putative | location=Pk_strainH_chr10:791752-792749(+) | length=151 | sequence_SO=chromosome | SO=protein_coding
2	2	5.08945	0	0	7	0	0	28	PKH_092790	PKH_092790	1	>PKH_092790 |ribosomal phosphoprotein, putative | location=Pk_strainH_chr09:1215258-1216202(+) | length=314 | sequence_SO=chromosome | SO=protein_coding
4.01013	4.42	5.07562	1	2	2	5.8	10.9	10.9	PKH_092380	PKH_092380	1	>PKH_092380 |ribosomal protein S18, putative | location=Pk_strainH_chr09:1034687-1035426(-) | length=156 | sequence_SO=chromosome | SO=protein_coding
3.45257	3.8367	5.06651	1	1	6	2.2	2.2	16.6	PKH_070090;PKH_052580;CON__ENSEMBL:ENSBTAP00000016242	PKH_070090	3	>PKH_070090 |alpha tubulin, putative | location=Pk_strainH_chr07:86845-88932(+) | length=453 | sequence_SO=chromosome | SO=protein_coding
2	3.9091	5.06333	0	1	5	0	2.6	14.1	PKH_110240	PKH_110240	1	>PKH_110240 |proteasome regulatory subunit, putative | location=Pk_strainH_chr11:122326-123540(+) | length=311 | sequence_SO=chromosome | SO=protein_coding
2	2	5.04462	0	0	2	0	0	10.7	PKH_030840	PKH_030840	1	>PKH_030840 |sexual stage-specific protein precursor, putative | location=Pk_strainH_chr03:416084-416506(-) | length=140 | sequence_SO=chromosome | SO=protein_coding
4.21019	3.96697	5.02366	1	1	4	9.1	9.1	29.7	PKH_101580	PKH_101580	1	>PKH_101580 |60S ribosomal protein L12, putative | location=Pk_strainH_chr10:751387-752449(+) | length=165 | sequence_SO=chromosome | SO=protein_coding
2	2	5.00535	0	0	1	0	0	5.7	PKH_081970;PKH_113160	PKH_081970;PKH_113160	2	>PKH_081970 |histone H2A variant, putative (H2A.Z) | location=Pk_strainH_chr08:899751-900705(-) | length=158 | sequence_SO=chromosome | SO=protein_coding;>PKH_113160 |histone H2A, putative (H2A) | location=Pk_strainH_chr11:1526380-1526781(+) | length=133 |
2	4.12694	4.98543	0	1	2	0	9	19.7	PKH_102980	PKH_102980	1	>PKH_102980 |actin-depolymerizing factor 1, putative (ADF1) | location=Pk_strainH_chr10:1371172-1371712(-) | length=122 | sequence_SO=chromosome | SO=protein_coding
2	2	4.98386	0	0	4	0	0	9.5	PKH_121550	PKH_121550	1	>PKH_121550 |elongation factor 1-gamma, putative | location=Pk_strainH_chr12:691358-692961(-) | length=412 | sequence_SO=chromosome | SO=protein_coding
2	2	4.95897	0	0	7	0	0	20.3	PKH_114040	PKH_114040	1	>PKH_114040 |ornithine aminotransferase, putative;with=GeneDB:PF3D7_0608800 (OAT) | location=Pk_strainH_chr11:1971076-1972320(-) | length=414 | sequence_SO=chromosome | SO=protein_coding
2	2	4.95073	0	0	3	0	0	9.1	PKH_021240	PKH_021240	1	>PKH_021240 |eukaryotic translation initiation factor 2 alpha subunit, putative | location=Pk_strainH_chr02:537193-538434(-) | length=329 | sequence_SO=chromosome | SO=protein_coding
5.02387	4.25873	4.93522	2	2	2	8.2	8.2	8.2	PKH_031540	PKH_031540	1	>PKH_031540 |40S ribosomal protein S5, putative | location=Pk_strainH_chr03:751117-751852(-) | length=195 | sequence_SO=chromosome | SO=protein_coding
2	2	4.89834	0	0	14	0	0	20.2	PKH_113000	PKH_113000	1	>PKH_113000 |cell division cycle protein 48 homologue, putative | location=Pk_strainH_chr11:1458528-1461190(+) | length=822 | sequence_SO=chromosome | SO=protein_coding
2	2	4.87938	0	0	2	0	0	22.2	PKH_060340	PKH_060340	1	>PKH_060340 |60S ribosomal protein L30e, putative | location=Pk_strainH_chr06:143691-144204(+) | length=108 | sequence_SO=chromosome | SO=protein_coding
2	2	4.86104	0	0	1	0	0	14.3	PKH_091900	PKH_091900	1	>PKH_091900 |circumsporozoite-related antigen | location=Pk_strainH_chr09:794117-794774(-) | length=133 | sequence_SO=chromosome | SO=protein_coding
4.17458	2	4.83145	1	0	5	3.4	0	29.2	PKH_142420	PKH_142420	1	>PKH_142420 |DNA/RNA-binding protein Alba 1, putative;with=GeneDB:PF3D7_0814200 (ALBA1) | location=Pk_strainH_chr14:1070804-1071505(-) | length=233 | sequence_SO=chromosome | SO=protein_coding
3.73972	4.59213	4.82256	1	2	2	6.8	15.5	15.5	PKH_130290	PKH_130290	1	>PKH_130290 |eukaryotic translation initiation factor 5a, putative;with=GeneDB:PF3D7_1204300 (EIF5A) | location=Pk_strainH_chr13:127703-128188(-) | length=161 | sequence_SO=chromosome | SO=protein_coding
2	2	4.81133	0	0	2	0	0	6.3	PKH_140050	PKH_140050	1	>PKH_140050 |Plasmodium exported protein, unknown function | location=Pk_strainH_chr14:15907-17063(-) | length=300 | sequence_SO=chromosome | SO=protein_coding
2	2	4.8096	0	0	2	0	0	5.3	PKH_031240;PKH_134600;PKH_010030	PKH_031240;PKH_134600;PKH_010030	3	>PKH_031240 |Plasmodium exported protein, unknown function | location=Pk_strainH_chr03:629788-631494(+) | length=434 | sequence_SO=chromosome | SO=protein_coding;>PKH_134600 |Plasmodium exported protein, unknown function | location=Pk_strainH_chr13:2190181
2	2	4.7792	0	0	3	0	0	7.3	PKH_101130	PKH_101130	1	>PKH_101130 |S-adenosyl-L-homocysteine hydrolase, putative (SAHH) | location=Pk_strainH_chr10:552878-554311(-) | length=477 | sequence_SO=chromosome | SO=protein_coding
2	2	4.76977	0	0	12	0	0	12	PKH_100820	PKH_100820	1	>PKH_100820 |karyopherin beta, putative | location=Pk_strainH_chr10:403835-407209(-) | length=1124 | sequence_SO=chromosome | SO=protein_coding
3.82273	4.05461	4.76957	1	1	9	1.6	1.6	11.6	PKH_121190	PKH_121190	1	>PKH_121190 |myosin A, putative | location=Pk_strainH_chr12:548700-551528(-) | length=817 | sequence_SO=chromosome | SO=protein_coding
2	3.64797	4.76328	0	1	3	0	2.2	6	PKH_133920	PKH_133920	1	>PKH_133920 |plasmepsin, putative | location=Pk_strainH_chr13:1920742-1922094(-) | length=450 | sequence_SO=chromosome | SO=protein_coding
2	2	4.7553	0	0	3	0	0	9.8	PKH_103190	PKH_103190	1	>PKH_103190 |rhoptry-associated protein 3, putative | location=Pk_strainH_chr10:1442097-1443299(+) | length=400 | sequence_SO=chromosome | SO=protein_coding
2	2	4.75246	0	0	11	0	0	9.1	PKH_072760	PKH_072760	1	>PKH_072760 |high molecular weight rhoptry protein-2, putative (RhopH2) | location=Pk_strainH_chr07:1259129-1264596(+) | length=1369 | sequence_SO=chromosome | SO=protein_coding
2	2	4.74922	0	0	5	0	0	12.5	PKH_061480	PKH_061480	1	>PKH_061480 |26S proteasome regulatory subunit, putative | location=Pk_strainH_chr06:673627-674802(+) | length=391 | sequence_SO=chromosome | SO=protein_coding
2	2	4.73448	0	0	5	0	0	13.5	PKH_092700	PKH_092700	1	>PKH_092700 |26S proteasome regulatory complex subunit, putative | location=Pk_strainH_chr09:1181290-1183086(+) | length=393 | sequence_SO=chromosome | SO=protein_coding
4.34349	3.92784	4.72921	1	1	2	5.3	5.3	10.7	PKH_093320	PKH_093320	1	>PKH_093320 |conserved Plasmodium protein, unknown function | location=Pk_strainH_chr09:1472919-1473707(-) | length=262 | sequence_SO=chromosome | SO=protein_coding
2	2	4.72779	0	0	3	0	0	12	PKH_130410	PKH_130410	1	>PKH_130410 |conserved Plasmodium protein, unknown function | location=Pk_strainH_chr13:180260-182397(-) | length=333 | sequence_SO=chromosome | SO=protein_coding
2	2	4.72122	0	0	1	0	0	4.2	PKH_082960	PKH_082960	1	>PKH_082960 |eukaryotictranslation initiation factor, putative | location=Pk_strainH_chr08:1406737-1407737(+) | length=236 | sequence_SO=chromosome | SO=protein_coding
2	2	4.7015	0	0	1	0	0	5.8	PKH_052090	PKH_052090	1	>PKH_052090 |small GTP-binding protein sar1, putative | location=Pk_strainH_chr05:918270-919416(+) | length=191 | sequence_SO=chromosome | SO=protein_coding
2	2	4.69608	0	0	3	0	0	8.3	PKH_071020	PKH_071020	1	>PKH_071020 |26S proteasome regulatory subunit, putative | location=Pk_strainH_chr07:532527-533619(+) | length=326 | sequence_SO=chromosome | SO=protein_coding
5.37005	5.56942	4.68931	7	7	3	31.5	31.5	16.2	PKH_123970	PKH_123970	1	>PKH_123970 |ribosomal protein S3, putative | location=Pk_strainH_chr12:1686540-1687942(-) | length=222 | sequence_SO=chromosome | SO=protein_coding
3.98649	4.11524	4.68342	1	2	2	3.6	8.2	8.2	PKH_126740	PKH_126740	1	>PKH_126740 |2-Cys peroxiredoxin, putative | location=Pk_strainH_chr12:2935597-2936184(-) | length=195 | sequence_SO=chromosome | SO=protein_coding
2	2	4.67215	0	0	2	0	0	9.8	PKH_121560	PKH_121560	1	>PKH_121560 |60S ribosomal subunit protein L6e, putative | location=Pk_strainH_chr12:696373-697077(+) | length=234 | sequence_SO=chromosome | SO=protein_coding
2	2	4.668	0	0	3	0	0	18.5	PKH_112180	PKH_112180	1	>PKH_112180 |4-methyl-5(b-hydroxyethyl)-thiazol monophosphate synthase, putative | location=Pk_strainH_chr11:1107774-1108797(+) | length=189 | sequence_SO=chromosome | SO=protein_coding
2	2	4.66554	0	0	1	0	0	3.6	PKH_071050	PKH_071050	1	>PKH_071050 |translation elongation factor, putative | location=Pk_strainH_chr07:540269-541114(+) | length=281 | sequence_SO=chromosome | SO=protein_coding
2	2	4.66417	0	0	3	0	0	10.9	PKH_144310	PKH_144310	1	>PKH_144310 |haloacid dehalogenase-like hydrolase, putative | location=Pk_strainH_chr14:1939901-1940782(+) | length=293 | sequence_SO=chromosome | SO=protein_coding
2	2	4.63778	0	0	2	0	0	6.6	PKH_071560	PKH_071560	1	>PKH_071560 |eukaryotic translation initiation factor 3 subunit 5, putative | location=Pk_strainH_chr07:728543-729674(-) | length=320 | sequence_SO=chromosome | SO=protein_coding
4.96156	5.15933	4.63541	2	2	2	15.3	15.3	15.3	PKH_080220	PKH_080220	1	>PKH_080220 |ribosomal protein S20e, putative | location=Pk_strainH_chr08:136502-137135(-) | length=118 | sequence_SO=chromosome | SO=protein_coding
2	2	4.62911	0	0	4	0	0	5.9	PKH_050840	PKH_050840	1	>PKH_050840 |protein transport protein Sec23, putative;with=GeneDB:PF3D7_0822600 (SEC23) | location=Pk_strainH_chr05:407241-409704(-) | length=759 | sequence_SO=chromosome | SO=protein_coding
4.09103	3.30412	4.6209	3	1	4	4.7	0.9	5.5	PKH_145630;PKH_103020	PKH_145630;PKH_103020	2	>PKH_145630 |merozoite surface protein | location=Pk_strainH_chr14:2529932-2532694(-) | length=920 | sequence_SO=chromosome | SO=protein_coding;>PKH_103020 |Merozoite surface protein 3, putative | location=Pk_strainH_chr10:1385744-1388629(-) | length=961 |
3.38103	4.158	4.61514	1	1	1	1	1	1	PKH_070430	PKH_070430	1	>PKH_070430 |conserved Plasmodium protein, unknown function | location=Pk_strainH_chr07:265119-268943(-) | length=1274 | sequence_SO=chromosome | SO=protein_coding
2	2	4.60972	0	0	1	0	0	2.4	PKH_051985	PKH_051985	1	>PKH_051985 |Plasmodium exported protein, unknown function | location=Pk_strainH_chr05:882971-884172(-) | length=339 | sequence_SO=chromosome | SO=protein_coding
2	2	4.57726	0	0	6	0	0	8.7	PKH_143880	PKH_143880	1	>PKH_143880 |endoplasmin homolog, putative | location=Pk_strainH_chr14:1735055-1737499(-) | length=814 | sequence_SO=chromosome | SO=protein_coding
4.15537	4.12607	4.55096	1	1	3	1.9	1.9	8.2	PKH_051870	PKH_051870	1	>PKH_051870 |arsenical pump-driving ATPase, putative | location=Pk_strainH_chr05:833070-834203(-) | length=377 | sequence_SO=chromosome | SO=protein_coding
2	2	4.5323	0	0	3	0	0	5.9	PKH_126020	PKH_126020	1	>PKH_126020 |leucine aminopeptidase, putative | location=Pk_strainH_chr12:2592696-2594525(+) | length=609 | sequence_SO=chromosome | SO=protein_coding
2	2	4.53118	0	0	2	0	0	9.5	PKH_011100	PKH_011100	1	>PKH_011100 |Rab18 GTPase, putative | location=Pk_strainH_chr01:512097-513293(-) | length=201 | sequence_SO=chromosome | SO=protein_coding
2	2	4.52886	0	0	6	0	0	6.1	PKH_144260	PKH_144260	1	>PKH_144260 |ubiquitin-activating enzyme e1, putative | location=Pk_strainH_chr14:1918641-1922223(+) | length=1152 | sequence_SO=chromosome | SO=protein_coding
4.51272	4.22891	4.50592	3	2	3	13.4	9.3	13.4	PKH_140130	PKH_140130	1	>PKH_140130 |40S ribosomal protein S7 homologue, putative | location=Pk_strainH_chr14:58058-58841(-) | length=194 | sequence_SO=chromosome | SO=protein_coding
2	2	4.48724	0	0	2	0	0	8.6	PKH_081190	PKH_081190	1	>PKH_081190 |hypoxanthine-guanine phosphoribosyltransferase, putative (HGPRT) | location=Pk_strainH_chr08:535543-536710(-) | length=233 | sequence_SO=chromosome | SO=protein_coding
2	2	4.46552	0	0	2	0	0	7	PKH_081610	PKH_081610	1	>PKH_081610 |enolase, putative (ENO) | location=Pk_strainH_chr08:726983-728929(+) | length=446 | sequence_SO=chromosome | SO=protein_coding
2	2	4.46111	0	0	1	0	0	4.3	PKH_133360	PKH_133360	1	>PKH_133360 |conserved Plasmodium protein, unknown function | location=Pk_strainH_chr13:1639266-1641887(+) | length=253 | sequence_SO=chromosome | SO=protein_coding
2	2	4.46063	0	0	5	0	0	5.6	PKH_011720	PKH_011720	1	>PKH_011720 |Plasmodium exported protein, unknown function | location=Pk_strainH_chr01:807293-810397(+) | length=880 | sequence_SO=chromosome | SO=protein_coding
2	2	4.45658	0	0	2	0	0	8.8	PKH_133835	PKH_133835	1	>PKH_133835 |conserved Plasmodium membrane protein, unknown function | location=Pk_strainH_chr13:1850855-1852365(+) | length=262 | sequence_SO=chromosome | SO=protein_coding
3.30007	3.16805	4.44058	1	1	2	1.4	1.4	2.4	PKH_061980	PKH_061980	1	>PKH_061980 |methionine-tRNA ligase, putative | location=Pk_strainH_chr06:896537-899194(+) | length=885 | sequence_SO=chromosome | SO=protein_coding
2	2	4.43316	0	0	4	0	0	6.2	PKH_050210	PKH_050210	1	>PKH_050210 |GPI-anchored micronemal antigen, putative (GAMA) | location=Pk_strainH_chr05:145647-147815(+) | length=722 | sequence_SO=chromosome | SO=protein_coding
2	3.78265	4.42719	0	1	3	0	1.7	6.6	PKH_134540	PKH_134540	1	>PKH_134540 |Plasmodium exported protein, unknown function | location=Pk_strainH_chr13:2161207-2162839(-) | length=469 | sequence_SO=chromosome | SO=protein_coding
2	2	4.42076	0	0	2	0	0	5.2	PKH_130240	PKH_130240	1	>PKH_130240 |nucleosome assembly protein 1, putative;with=GeneDB:PF3D7_1203700 (NAPL) | location=Pk_strainH_chr13:109903-111620(-) | length=348 | sequence_SO=chromosome | SO=protein_coding
2	2	4.41944	0	0	3	0	0	8.7	PKH_031610	PKH_031610	1	>PKH_031610 |GTP binding protein, putative | location=Pk_strainH_chr03:772355-773897(+) | length=392 | sequence_SO=chromosome | SO=protein_coding
2	2	4.40613	0	0	1	0	0	5.5	PKH_073260	PKH_073260	1	>PKH_073260 |vacuolar ATP synthase subunit e, putative | location=Pk_strainH_chr07:1443789-1444714(-) | length=235 | sequence_SO=chromosome | SO=protein_coding
2	2	4.39352	0	0	4	0	0	10.9	PKH_140490	PKH_140490	1	>PKH_140490 |26S proteasome regulatory subunit, putative | location=Pk_strainH_chr14:223270-224451(-) | length=393 | sequence_SO=chromosome | SO=protein_coding
2	3.82099	4.38234	0	1	2	0	3.1	7.7	PKH_030420	PKH_030420	1	>PKH_030420 |conserved Plasmodium protein, unknown function | location=Pk_strainH_chr03:245443-246751(-) | length=326 | sequence_SO=chromosome | SO=protein_coding
2	2	4.347	0	0	1	0	0	9.3	PKH_080490	PKH_080490	1	>PKH_080490 |DNA/RNA-binding protein Alba 3, putative;with=GeneDB:PF3D7_1006200 (ALBA3) | location=Pk_strainH_chr08:248217-249233(-) | length=107 | sequence_SO=chromosome | SO=protein_coding
3.71196	3.42959	4.34655	1	1	4	1.4	1.4	7.1	PKH_041230;PKH_041210	PKH_041230;PKH_041210	2	>PKH_041230 |cysteine protease, putative | location=Pk_strainH_chr04:543838-547652(+) | length=1011 | sequence_SO=chromosome | SO=protein_coding;>PKH_041210 |cysteine protease, putative | location=Pk_strainH_chr04:534965-538619(+) | length=1122 | sequence_
2	2	4.34094	0	0	2	0	0	6.9	PKH_140070	PKH_140070	1	>PKH_140070 |Plasmodium exported protein, unknown function | location=Pk_strainH_chr14:24296-25209(-) | length=277 | sequence_SO=chromosome | SO=protein_coding
2	3.46813	4.32486	0	1	1	0	11.8	11.8	PKH_131070	PKH_131070	1	>PKH_131070 |ubiquitin, putative | location=Pk_strainH_chr13:499744-502098(+) | length=609 | sequence_SO=chromosome | SO=protein_coding
3.18038	2	4.32056	1	0	5	1.1	0	6.2	PKH_125210	PKH_125210	1	>PKH_125210 |aminopeptidase P, putative (APP) | location=Pk_strainH_chr12:2239959-2242373(-) | length=804 | sequence_SO=chromosome | SO=protein_coding
2	2	4.31917	0	0	2	0	0	4.3	PKH_061160	PKH_061160	1	>PKH_061160 |merozoite capping protein 1, putative,peroxiredoxin, putative (nPrx) | location=Pk_strainH_chr06:529449-531423(-) | length=463 | sequence_SO=chromosome | SO=protein_coding
2	2	4.30326	0	0	1	0	0	4	PKH_082770	PKH_082770	1	>PKH_082770 |26S proteasome non-ATPase regulatory subunit, putative | location=Pk_strainH_chr08:1315741-1316652(-) | length=303 | sequence_SO=chromosome | SO=protein_coding
2	2	4.30096	0	0	3	0	0	6.1	PKH_092210	PKH_092210	1	>PKH_092210 |ethanolamine kinase, putative | location=Pk_strainH_chr09:974162-975580(-) | length=472 | sequence_SO=chromosome | SO=protein_coding
2	2	4.29495	0	0	1	0	0	3.3	PKH_133280	PKH_133280	1	>PKH_133280 |serine/threonine protein phosphatase, putative | location=Pk_strainH_chr13:1584296-1586295(-) | length=304 | sequence_SO=chromosome | SO=protein_coding
2	2	4.2806	0	0	1	0	0	7.6	PKH_131860	PKH_131860	1	>PKH_131860 |ribosomal protein L14, putative | location=Pk_strainH_chr13:932572-933428(-) | length=170 | sequence_SO=chromosome | SO=protein_coding
2	2	4.279	0	0	2	0	0	12.7	PKH_083290	PKH_083290	1	>PKH_083290 |40S ribosomal protein S12, putative | location=Pk_strainH_chr08:1548656-1549290(+) | length=142 | sequence_SO=chromosome | SO=protein_coding
2	2	4.24294	0	0	1	0	0	2.7	PKH_140010	PKH_140010	1	>PKH_140010 |Plasmodium exported protein, unknown function | location=Pk_strainH_chr14:2446-3851(+) | length=332 | sequence_SO=chromosome | SO=protein_coding
2	2	4.23767	0	0	3	0	0	1.7	PKH_081380	PKH_081380	1	>PKH_081380 |conserved Plasmodium protein, unknown function | location=Pk_strainH_chr08:620433-624938(+) | length=1501 | sequence_SO=chromosome | SO=protein_coding
2	2	4.23596	0	0	1	0	0	1.4	PKH_140290	PKH_140290	1	>PKH_140290 |conserved Plasmodium protein, unknown function | location=Pk_strainH_chr14:143674-145643(-) | length=566 | sequence_SO=chromosome | SO=protein_coding
4.63735	4.22006	4.23548	3	2	1	11.5	7.3	3.1	PKH_081740	PKH_081740	1	>PKH_081740 |40S ribosomal protein S3A, putative | location=Pk_strainH_chr08:774831-776116(+) | length=262 | sequence_SO=chromosome | SO=protein_coding
4.12034	4.07748	4.23269	1	1	1	5.8	5.8	5.8	PKH_122100	PKH_122100	1	>PKH_122100 |60S ribosomal protein L23, putative | location=Pk_strainH_chr12:876575-877356(-) | length=139 | sequence_SO=chromosome | SO=protein_coding
2	2	4.22691	0	0	1	0	0	5.6	PKH_141960	PKH_141960	1	>PKH_141960 |small GTPase Rab11, putative | location=Pk_strainH_chr14:873960-875444(+) | length=216 | sequence_SO=chromosome | SO=protein_coding
2	2	4.22595	0	0	2	0	0	3.1	PKH_110970	PKH_110970	1	>PKH_110970 |vesicle transport protein, putative | location=Pk_strainH_chr11:426540-430218(-) | length=933 | sequence_SO=chromosome | SO=protein_coding
2	2	4.21945	0	0	2	0	0	8.8	PKH_110880	PKH_110880	1	>PKH_110880 |proliferating cell nuclear antigen, putative (PCNA) | location=Pk_strainH_chr11:378558-379382(+) | length=274 | sequence_SO=chromosome | SO=protein_coding
2	2	4.21556	0	0	1	0	0	6.9	PKH_092140	PKH_092140	1	>PKH_092140 |high mobility group-like protein NHP2, putative | location=Pk_strainH_chr09:946513-947285(+) | length=145 | sequence_SO=chromosome | SO=protein_coding
3.69241	2	4.20909	1	0	1	2.9	0	2.9	PKH_131140	PKH_131140	1	>PKH_131140 |DnaJ protein, putative | location=Pk_strainH_chr13:536595-538400(-) | length=421 | sequence_SO=chromosome | SO=protein_coding
2	2	4.20715	0	0	3	0	0	12	PKH_070490	PKH_070490	1	>PKH_070490 |subunit of proteaseome activator complex, putative | location=Pk_strainH_chr07:292194-293024(-) | length=276 | sequence_SO=chromosome | SO=protein_coding
2	2	4.20393	0	0	1	0	0	7	PKH_120930	PKH_120930	1	>PKH_120930 |thioredoxin 2, putative (TRX2) | location=Pk_strainH_chr12:406613-407768(+) | length=157 | sequence_SO=chromosome | SO=protein_coding
2	2	4.20303	0	0	2	0	0	9.8	PKH_112820	PKH_112820	1	>PKH_112820 |pyridoxine biosynthesis protein PDX1, putative;with=GeneDB:PF3D7_0621200 (PDX1) | location=Pk_strainH_chr11:1377512-1378402(+) | length=296 | sequence_SO=chromosome | SO=protein_coding
2	3.12176	4.19598	0	1	6	0	0.7	4.9	PKH_123930	PKH_123930	1	>PKH_123930 |26S proteasome subunit, putative | location=Pk_strainH_chr12:1660962-1665165(-) | length=1291 | sequence_SO=chromosome | SO=protein_coding
2	2	4.18687	0	0	2	0	0	9	PKH_101990	PKH_101990	1	>PKH_101990 |GTPase, putative | location=Pk_strainH_chr10:925704-927457(-) | length=200 | sequence_SO=chromosome | SO=protein_coding
2	2	4.18446	0	0	1	0	0	0.5	PKH_092830	PKH_092830	1	>PKH_092830 |structural mainte2ce of chromosome protein, putative | location=Pk_strainH_chr09:1230464-1235326(-) | length=1620 | sequence_SO=chromosome | SO=protein_coding
2	2	4.18087	0	0	1	0	0	4.2	PKH_070390	PKH_070390	1	>PKH_070390 |zinc finger protein, putative | location=Pk_strainH_chr07:249178-251379(-) | length=733 | sequence_SO=chromosome | SO=protein_coding
2	2	4.17901	0	0	1	0	0	5.9	PKH_146380	PKH_146380	1	>PKH_146380 |myosin A tail domain interacting protein MTIP, putative,myosin light chain 1, putative (MTIP) | location=Pk_strainH_chr14:2885380-2885997(+) | length=205 | sequence_SO=chromosome | SO=protein_coding
2	2	4.17777	0	0	2	0	0	4.6	PKH_020170	PKH_020170	1	>PKH_020170 |UMP-CMP kinase, putative | location=Pk_strainH_chr02:97699-99581(+) | length=372 | sequence_SO=chromosome | SO=protein_coding
2	2	4.17447	0	0	3	0	0	3.3	PKH_143000	PKH_143000	1	>PKH_143000 |eukaryotic translation initiation factor 3 subunit 10, putative | location=Pk_strainH_chr14:1376128-1379979(-) | length=1283 | sequence_SO=chromosome | SO=protein_coding
2	2	4.17196	0	0	1	0	0	6.8	PKH_110590	PKH_110590	1	>PKH_110590 |DNA-directed RNA polymerase 2, putative | location=Pk_strainH_chr11:253838-255560(+) | length=205 | sequence_SO=chromosome | SO=protein_coding
2	2	4.15351	0	0	1	0	0	3.2	PKH_146180	PKH_146180	1	>PKH_146180 |ADP-ribosylation factor GTPase-a | location=Pk_strainH_chr14:2815627-2816661(-) | length=344 | sequence_SO=chromosome | SO=protein_coding
5.29936	5.37718	4.147	4	4	1	27.8	30.6	8.3	PKH_142450	PKH_142450	1	>PKH_142450 |40S ribosomal protein S16, putative | location=Pk_strainH_chr14:1080182-1081222(+) | length=144 | sequence_SO=chromosome | SO=protein_coding
2	2	4.14591	0	0	2	0	0	3.1	PKH_114050	PKH_114050	1	>PKH_114050 |chaperone, putative | location=Pk_strainH_chr11:1975215-1976970(-) | length=543 | sequence_SO=chromosome | SO=protein_coding
2	2	4.13258	0	0	2	0	0	5.6	PKH_051730	PKH_051730	1	>PKH_051730 |26S proteasome AAA-ATPase subunit RPT3, putative | location=Pk_strainH_chr05:782249-783585(-) | length=392 | sequence_SO=chromosome | SO=protein_coding
2	2	4.10917	0	0	1	0	0	4.4	PKH_092680	PKH_092680	1	>PKH_092680 |spermidine synthase, putative | location=Pk_strainH_chr09:1173350-1174856(+) | length=321 | sequence_SO=chromosome | SO=protein_coding
4.08654	2	4.09447	1	0	1	4	0	4	PKH_031340	PKH_031340	1	>PKH_031340 |60S ribosomal protein L11a, putative | location=Pk_strainH_chr03:686837-687468(-) | length=173 | sequence_SO=chromosome | SO=protein_coding
2	2	4.08554	0	0	1	0	0	3.6	PKH_092600	PKH_092600	1	>PKH_092600 |cochaperone prefoldin complex subunit, putative | location=Pk_strainH_chr09:1146233-1147300(-) | length=248 | sequence_SO=chromosome | SO=protein_coding
2	2	4.08225	0	0	4	0	0	4.1	PKH_041390	PKH_041390	1	>PKH_041390 |proteasome 26S regulatory subunit, putative | location=Pk_strainH_chr04:612367-615797(-) | length=1009 | sequence_SO=chromosome | SO=protein_coding
2	2	4.0735	0	0	2	0	0	3.1	PKH_144760	PKH_144760	1	>PKH_144760 |conserved Plasmodium protein, unknown function | location=Pk_strainH_chr14:2124447-2126693(+) | length=748 | sequence_SO=chromosome | SO=protein_coding
2	2	4.07232	0	0	2	0	0	5.8	PKH_092690	PKH_092690	1	>PKH_092690 |parasitophorous vacuolar protein 1, putative (PV1) | location=Pk_strainH_chr09:1177547-1178833(+) | length=428 | sequence_SO=chromosome | SO=protein_coding
4.31146	2	4.06618	2	0	1	10.7	0	5.4	PKH_081020	PKH_081020	1	>PKH_081020 |dolichyl-phosphate-mannose protein mannosyltransferase, putative | location=Pk_strainH_chr08:480418-482265(+) | length=224 | sequence_SO=chromosome | SO=protein_coding
3.59676	4.19676	4.06164	1	1	1	4.3	4.3	4.3	PKH_072300	PKH_072300	1	>PKH_072300 |conserved Plasmodium protein, unknown function | location=Pk_strainH_chr07:1019611-1020517(+) | length=211 | sequence_SO=chromosome | SO=protein_coding
2	3.89763	4.04922	0	1	1	0	6.1	6.1	PKH_080550	PKH_080550	1	>PKH_080550 |RNA binding protein, putative | location=Pk_strainH_chr08:264754-266284(+) | length=245 | sequence_SO=chromosome | SO=protein_coding
2	2	4.04123	0	0	3	0	0	7.1	PKH_082070	PKH_082070	1	>PKH_082070 |T-complex protein 1 epsilon subunit, putative | location=Pk_strainH_chr08:946182-947789(-) | length=535 | sequence_SO=chromosome | SO=protein_coding
2	2	4.02833	0	0	1	0	0	1.8	REV__PKH_130660;PKH_142790	REV__PKH_130660;PKH_142790	2	>PKH_130660 |blood-stage antigen 41-3, putative | location=Pk_strainH_chr13:301606-304012(-) | length=385 | sequence_SO=chromosome | SO=protein_coding;>PKH_142790 |conserved Plasmodium protein, unknown function | location=Pk_strainH_chr14:1249391-1250507(+
2	2	4.01519	0	0	4	0	0	4	PKH_093420	PKH_093420	1	>PKH_093420 |conserved Plasmodium protein, unknown function | location=Pk_strainH_chr09:1513758-1517195(+) | length=1067 | sequence_SO=chromosome | SO=protein_coding
2	2	4.0125	0	0	1	0	0	2.5	PKH_060070	PKH_060070	1	>PKH_060070 |Plasmodium exported protein, unknown function | location=Pk_strainH_chr06:32721-33804(-) | length=318 | sequence_SO=chromosome | SO=protein_coding
4.40582	4.6325	4.00996	5	8	3	8.4	14	6.1	PKH_071520	PKH_071520	1	>PKH_071520 |heat shock protein, putative | location=Pk_strainH_chr07:713445-715851(+) | length=652 | sequence_SO=chromosome | SO=protein_coding
2	2	3.99898	0	0	5	0	0	5.2	PKH_083730	PKH_083730	1	>PKH_083730 |exportin 1, putative | location=Pk_strainH_chr08:1723199-1727253(+) | length=1247 | sequence_SO=chromosome | SO=protein_coding
2	2	3.99207	0	0	1	0	0	4.4	PKH_132520	PKH_132520	1	>PKH_132520 |Ribosomal protein family L5, putative | location=Pk_strainH_chr13:1207826-1209468(+) | length=295 | sequence_SO=chromosome | SO=protein_coding
2	2	3.99166	0	0	1	0	0	2.8	PKH_051740	PKH_051740	1	>PKH_051740 |lysine decarboxylase, putative | location=Pk_strainH_chr05:785099-786163(-) | length=354 | sequence_SO=chromosome | SO=protein_coding
5.1451	5.47557	3.99156	5	5	1	32.3	32.3	6.2	PKH_082460	PKH_082460	1	>PKH_082460 |40S ribosomal protein S15A, putative | location=Pk_strainH_chr08:1164468-1165064(-) | length=130 | sequence_SO=chromosome | SO=protein_coding
2	2	3.98222	0	0	4	0	0	5.3	PKH_092360	PKH_092360	1	>PKH_092360 |threonyl-tRNA synthetase, putative,threonine--tRNA ligase, putative (ThrRS) | location=Pk_strainH_chr09:1025708-1028374(-) | length=888 | sequence_SO=chromosome | SO=protein_coding
2	2	3.97694	0	0	1	0	0	3.2	PKH_071400	PKH_071400	1	>PKH_071400 |RNA binding protein, putative | location=Pk_strainH_chr07:672003-673025(-) | length=340 | sequence_SO=chromosome | SO=protein_coding
2	2	3.97423	0	0	1	0	0	4.3	PKH_120060	PKH_120060	1	>PKH_120060 |Plasmodium exported protein, unknown function | location=Pk_strainH_chr12:19798-20690(-) | length=255 | sequence_SO=chromosome | SO=protein_coding
2	2	3.97015	0	0	1	0	0	4.8	PKH_121260	PKH_121260	1	>PKH_121260 |vacuolar ATP synthase subunit d, putative | location=Pk_strainH_chr12:576741-578050(+) | length=248 | sequence_SO=chromosome | SO=protein_coding
2	2	3.95092	0	0	8	0	0	3.1	PKH_110890	PKH_110890	1	>PKH_110890 |conserved Plasmodium protein, unknown function | location=Pk_strainH_chr11:380479-388642(-) | length=2606 | sequence_SO=chromosome | SO=protein_coding
2	2	3.94426	0	0	1	0	0	2.2	PKH_142620	PKH_142620	1	>PKH_142620 |karyopherin alpha, putative | location=Pk_strainH_chr14:1164872-1166509(+) | length=545 | sequence_SO=chromosome | SO=protein_coding
2	2	3.93881	0	0	3	0	0	3.4	PKH_091420	PKH_091420	1	>PKH_091420 |heat shock protein 101, putative | location=Pk_strainH_chr09:613894-617145(-) | length=906 | sequence_SO=chromosome | SO=protein_coding
2	2	3.93841	0	0	2	0	0	3.8	PKH_040490	PKH_040490	1	>PKH_040490 |ATP-dependent acyl-CoA synthetase, putative | location=Pk_strainH_chr04:184486-186687(+) | length=733 | sequence_SO=chromosome | SO=protein_coding
2	2	3.93372	0	0	2	0	0	6.8	PKH_146320	PKH_146320	1	>PKH_146320 |conserved Plasmodium protein, unknown function | location=Pk_strainH_chr14:2858712-2859635(+) | length=307 | sequence_SO=chromosome | SO=protein_coding
2	2	3.92263	0	0	1	0	0	2.7	PKH_011040	PKH_011040	1	>PKH_011040 |26S proteasome non-ATPase regulatory subunit 4, putative | location=Pk_strainH_chr01:494317-496123(+) | length=477 | sequence_SO=chromosome | SO=protein_coding
2	2	3.91119	0	0	1	0	0	5.3	PKH_070040	PKH_070040	1	>PKH_070040 |Rab7 GTPase, putative (rab7) | location=Pk_strainH_chr07:43206-45487(-) | length=206 | sequence_SO=chromosome | SO=protein_coding
2	2	3.90946	0	0	3	0	0	2.7	PKH_141520	PKH_141520	1	>PKH_141520 |Exportin-1 domain containig protein | location=Pk_strainH_chr14:673892-678087(+) | length=1244 | sequence_SO=chromosome | SO=protein_coding
2	2	3.88283	0	0	1	0	0	3.7	PKH_000020	PKH_000020	1	>PKH_000020 |reticulocyte binding protein, putative (fragment) | location=pkn2019a12.p1c:3-1130(+) | length=376
3.30343	2	3.85725	1	0	2	1	0	2	PKH_112160	PKH_112160	1	>PKH_112160 |transportin, putative | location=Pk_strainH_chr11:1097746-1101138(-) | length=1130 | sequence_SO=chromosome | SO=protein_coding
2	2	3.85454	0	0	2	0	0	2.2	PKH_142320	PKH_142320	1	>PKH_142320 |importin beta, putative | location=Pk_strainH_chr14:1027101-1029737(-) | length=878 | sequence_SO=chromosome | SO=protein_coding
2	2	3.84195	0	0	2	0	0	10.5	PKH_146900	PKH_146900	1	>PKH_146900 |thymidylate kinase, putative (TMK) | location=Pk_strainH_chr14:3071089-3072667(-) | length=219 | sequence_SO=chromosome | SO=protein_coding
2	2	3.8327	0	0	1	0	0	3.4	PKH_090260	PKH_090260	1	>PKH_090260 |ribosomal protein S4, putative | location=Pk_strainH_chr09:117352-118812(-) | length=261 | sequence_SO=chromosome | SO=protein_coding
2	2	3.8299	0	0	1	0	0	3.3	PKH_120310	PKH_120310	1	>PKH_120310 |conserved Plasmodium protein, unknown function | location=Pk_strainH_chr12:142850-143665(+) | length=271 | sequence_SO=chromosome | SO=protein_coding
2	2	3.79745	0	0	1	0	0	2.8	PKH_093440	PKH_093440	1	>PKH_093440 |casein kinase I, putative | location=Pk_strainH_chr09:1523312-1525699(-) | length=323 | sequence_SO=chromosome | SO=protein_coding
2	2	3.76403	0	0	1	0	0	3.4	PKH_010980	PKH_010980	1	>PKH_010980 |coatomer epsilon subunit, putative | location=Pk_strainH_chr01:472422-473450(-) | length=291 | sequence_SO=chromosome | SO=protein_coding
2	2	3.75179	0	0	1	0	0	4.2	PKH_072020	PKH_072020	1	>PKH_072020 |DNA-directed RNA polymerase II, putative | location=Pk_strainH_chr07:916595-917599(-) | length=334 | sequence_SO=chromosome | SO=protein_coding
3.98422	2	3.72003	2	0	1	5.8	0	3.6	PKH_070930	PKH_070930	1	>PKH_070930 |inhibitor of cysteine proteases, putative (ICP) | location=Pk_strainH_chr07:501262-503006(-) | length=359 | sequence_SO=chromosome | SO=protein_coding
2	2	3.70685	0	0	1	0	0	2.2	PKH_144620	PKH_144620	1	>PKH_144620 |T-complex protein 1, gamma subunit, putative | location=Pk_strainH_chr14:2076665-2078420(+) | length=544 | sequence_SO=chromosome | SO=protein_coding
2	2	3.70066	0	0	1	0	0	2.5	PKH_081680	PKH_081680	1	>PKH_081680 |survival of motor neuron (SMN)-like protein | location=Pk_strainH_chr08:753726-755526(-) | length=316 | sequence_SO=chromosome | SO=protein_coding
2	2	3.66462	0	0	1	0	0	2.1	PKH_083310	PKH_083310	1	>PKH_083310 |T-complex protein beta subunit, putative | location=Pk_strainH_chr08:1554364-1555962(+) | length=532 | sequence_SO=chromosome | SO=protein_coding
2	2	3.60843	0	0	2	0	0	1.9	PKH_070750	PKH_070750	1	>PKH_070750 |Ran-binding protein, putative | location=Pk_strainH_chr07:417807-422228(-) | length=1193 | sequence_SO=chromosome | SO=protein_coding
2	2	3.60645	0	0	1	0	0	2.8	PKH_133710	PKH_133710	1	>PKH_133710 |eukaryotic translation initiation factor | location=Pk_strainH_chr13:1775617-1777014(-) | length=465 | sequence_SO=chromosome | SO=protein_coding
2	2	3.60152	0	0	1	0	0	2.5	PKH_145420	PKH_145420	1	>PKH_145420 |serine hydroxymethyltransferase putative (SHMT) | location=Pk_strainH_chr14:2450284-2451913(+) | length=442 | sequence_SO=chromosome | SO=protein_coding
2	2	3.59168	0	0	1	0	0	1.4	PKH_120470	PKH_120470	1	>PKH_120470 |glutamate--tRNA ligase, putative | location=Pk_strainH_chr12:193643-196051(+) | length=802 | sequence_SO=chromosome | SO=protein_coding
2	2	3.56783	0	0	2	0	0	3.2	PKH_146980	PKH_146980	1	>PKH_146980 |reticulocyte binding protein, putative (fragment) | location=Pk_strainH_chr14:3129655-3131706(+) | length=683 | sequence_SO=chromosome | SO=protein_coding
2	2	3.55855	0	0	1	0	0	1.4	PKH_133730	PKH_133730	1	>PKH_133730 |rhoptry-associated protein 1, putative (RAP1) | location=Pk_strainH_chr13:1782265-1784175(-) | length=636 | sequence_SO=chromosome | SO=protein_coding
2	2	3.55535	0	0	3	0	0	2.5	PKH_110280	PKH_110280	1	>PKH_110280 |alanine--tRNA ligase, putative,alanyl-tRNA synthetase, putative (AlaRS) | location=Pk_strainH_chr11:132840-136382(-) | length=1180 | sequence_SO=chromosome | SO=protein_coding
2	2	3.55428	0	0	1	0	0	1.6	PKH_100700	PKH_100700	1	>PKH_100700 |long-chain fatty acid CoA ligase, putative | location=Pk_strainH_chr10:354263-356290(-) | length=675 | sequence_SO=chromosome | SO=protein_coding
2	2	3.54893	0	0	1	0	0	1.4	PKH_122110	PKH_122110	1	>PKH_122110 |glutaminyl-tRNA synthetase, putative | location=Pk_strainH_chr12:879291-881882(+) | length=863 | sequence_SO=chromosome | SO=protein_coding
2	2	3.54043	0	0	2	0	0	2.5	PKH_132860	PKH_132860	1	>PKH_132860 |glycyl-tRNA synthetase, putative (GlyRS) | location=Pk_strainH_chr13:1329548-1332040(-) | length=830 | sequence_SO=chromosome | SO=protein_coding
2	2	3.53737	0	0	3	0	0	2.5	PKH_146970	PKH_146970	1	>PKH_146970 |reticulocyte binding protein, putative (fragment) | location=Pk_strainH_chr14:3117628-3122649(+) | length=1612 | sequence_SO=chromosome | SO=protein_coding
2	2	3.50036	0	0	1	0	0	1.6	PKH_062020	PKH_062020	1	>PKH_062020 |SICAvar-like antigen | location=Pk_strainH_chr06:909900-912644(+) | length=704 | sequence_SO=chromosome | SO=protein_coding
4.17609	3.90855	3.4751	1	1	1	2.3	2.3	2.3	PKH_122800	PKH_122800	1	>PKH_122800 |phosphoribosylpyrophosphate synthetase, putative | location=Pk_strainH_chr12:1197656-1198960(+) | length=434 | sequence_SO=chromosome | SO=protein_coding
2	2	3.45266	0	0	1	0	0	1.5	PKH_143110	PKH_143110	1	>PKH_143110 |proline--tRNA ligase, putative | location=Pk_strainH_chr14:1424263-1426410(-) | length=715 | sequence_SO=chromosome | SO=protein_coding
2	2	3.44133	0	0	1	0	0	5.4	PKH_141040	PKH_141040	1	>PKH_141040 |26S proteasome regulatory subunit 7, putative | location=Pk_strainH_chr14:447520-449061(-) | length=441 | sequence_SO=chromosome | SO=protein_coding
2	2	3.40907	0	0	1	0	0	2.1	PKH_093110	PKH_093110	1	>PKH_093110 |apical membrane antigen 1 | location=Pk_strainH_chr09:1354468-1356159(+) | length=563 | sequence_SO=chromosome | SO=protein_coding
2	2	3.39261	0	0	1	0	0	1.1	PKH_010920	PKH_010920	1	>PKH_010920 |cell division cycle ATPase, putative | location=Pk_strainH_chr01:448468-451866(-) | length=1132 | sequence_SO=chromosome | SO=protein_coding
2	2	3.38509	0	0	4	0	0	1.6	PKH_070003	PKH_070003	1	>PKH_070003 |reticulocyte binding protein, putative | location=Pk_strainH_chr07:8828-18024(+) | length=2927 | sequence_SO=chromosome | SO=protein_coding
2	2	3.37099	0	0	2	0	0	1.2	PKH_131580	PKH_131580	1	>PKH_131580 |DNA topoisomerase II, putative | location=Pk_strainH_chr13:756786-761957(+) | length=1506 | sequence_SO=chromosome | SO=protein_coding
2	2	3.31992	0	0	1	0	0	0.9	PKH_073100	PKH_073100	1	>PKH_073100 |conserved Plasmodium protein, unknown function | location=Pk_strainH_chr07:1397579-1401797(-) | length=1310 | sequence_SO=chromosome | SO=protein_coding
2	2	3.24699	0	0	1	0	0	1.5	PKH_070260	PKH_070260	1	>PKH_070260 |rhoptry protein, putative | location=Pk_strainH_chr07:184986-189121(-) | length=886 | sequence_SO=chromosome | SO=protein_coding
3.42223	2	3.21632	1	0	1	1.3	0	1.8	PKH_021050	PKH_021050	1	>PKH_021050 |aspartate-tRNA ligase, putative | location=Pk_strainH_chr02:445492-447378(+) | length=628 | sequence_SO=chromosome | SO=protein_coding
2	2	3.16149	0	0	1	0	0	0.8	PKH_091570	PKH_091570	1	>PKH_091570 |insulinase, putative | location=Pk_strainH_chr09:671260-675300(+) | length=1346 | sequence_SO=chromosome | SO=protein_coding
2	2	2.91399	0	0	1	0	0	0.6	PKH_143620	PKH_143620	1	>PKH_143620 |clathrin heavy chain, putative | location=Pk_strainH_chr14:1617958-1623714(+) | length=1918 | sequence_SO=chromosome | SO=protein_coding
2	2	2.86788	0	0	1	0	0	0.3	PKH_122720	PKH_122720	1	>PKH_122720 |conserved Plasmodium protein, unknown function | location=Pk_strainH_chr12:1159706-1166930(+) | length=2345 | sequence_SO=chromosome | SO=protein_coding
2	2	2	0	0	1	0	0	0.2	PKH_142900	PKH_142900	1	>PKH_142900 |C50 peptidase, putative | location=Pk_strainH_chr14:1305446-1321123(+) | length=5225 | sequence_SO=chromosome | SO=protein_coding
2	2	2	0	0	1	0	0	5.6	PKH_144800	PKH_144800	1	>PKH_144800 |rab2 gtpase, putative | location=Pk_strainH_chr14:2141016-2142441(+) | length=213 | sequence_SO=chromosome | SO=protein_coding
5.32913	5.00342	2	3	4	0	21.8	31.6	0	PKH_101300	PKH_101300	1	>PKH_101300 |40S ribosomal subunit protein S24, putative | location=Pk_strainH_chr10:628380-629112(+) | length=133 | sequence_SO=chromosome | SO=protein_coding
4.96514	4.74624	2	3	2	0	7.3	5.4	0	PKH_091260	PKH_091260	1	>PKH_091260 |P.knowlesi ortholog of falcipain | location=Pk_strainH_chr09:535972-537411(-) | length=479 | sequence_SO=chromosome | SO=protein_coding
4.87533	5.09461	2	4	4	0	18	18	0	PKH_101240	PKH_101240	1	>PKH_101240 |40S ribosomal subunit protein S9, putative | location=Pk_strainH_chr10:591334-592432(-) | length=189 | sequence_SO=chromosome | SO=protein_coding
4.70715	5.61702	2	1	1	0	1.1	1.1	0	PKH_111830	PKH_111830	1	>PKH_111830 |conserved Plasmodium protein, unknown function | location=Pk_strainH_chr11:864880-868074(-) | length=910 | sequence_SO=chromosome | SO=protein_coding
4.58301	4.63452	2	1	1	0	8.3	8.3	0	PKH_083300	PKH_083300	1	>PKH_083300 |40S ribosomal protein S23, putative | location=Pk_strainH_chr08:1550373-1551684(-) | length=145 | sequence_SO=chromosome | SO=protein_coding
4.56304	4.55079	2	1	1	0	6.8	6.8	0	PKH_113110	PKH_113110	1	>PKH_113110 |60S ribosomal protein L27a, putative | location=Pk_strainH_chr11:1506699-1507277(-) | length=148 | sequence_SO=chromosome | SO=protein_coding
4.532	4.09008	2	2	1	0	12.2	8.1	0	PKH_052590	PKH_052590	1	>PKH_052590 |ribosomal protein S19s, putative | location=Pk_strainH_chr05:1187781-1188692(+) | length=172 | sequence_SO=chromosome | SO=protein_coding
4.30649	2	2	1	0	0	2.1	0	0	PKH_102780	PKH_102780	1	>PKH_102780 |actin-related protein, putative | location=Pk_strainH_chr10:1252783-1254525(-) | length=580 | sequence_SO=chromosome | SO=protein_coding
4.28934	4.06778	2	1	1	0	11.2	11.2	0	PKH_134280	PKH_134280	1	>PKH_134280 |cytochrome c, putative | location=Pk_strainH_chr13:2069385-2069945(+) | length=116 | sequence_SO=chromosome | SO=protein_coding
4.11988	4.3927	2	1	1	0	3.4	3.4	0	PKH_051720	PKH_051720	1	>PKH_051720 |phosphoglucomutase-2, putative;with=GeneDB:PF3D7_0413500 (PGM2) | location=Pk_strainH_chr05:780863-781759(+) | length=298 | sequence_SO=chromosome | SO=protein_coding
4.07591	2	2	1	0	0	4	0	0	PKH_092220	PKH_092220	1	>PKH_092220 |co-chaperone GrpE, putative | location=Pk_strainH_chr09:979474-980508(-) | length=297 | sequence_SO=chromosome | SO=protein_coding
4.03109	2	2	2	0	0	3.8	0	0	PKH_145430	PKH_145430	1	>PKH_145430 |ATP synthase beta chain, mitochondrial, putative | location=Pk_strainH_chr14:2453404-2455083(+) | length=559 | sequence_SO=chromosome | SO=protein_coding
4.00454	2	2	1	1	0	3.7	3.7	0	PKH_123420	PKH_123420	1	>PKH_123420 |exported protein 2, putative | location=Pk_strainH_chr12:1437995-1439126(+) | length=273 | sequence_SO=chromosome | SO=protein_coding
3.76197	2	2	1	0	0	1.9	0	0	PKH_050300	PKH_050300	1	>PKH_050300 |disulfide isomerase, putative | location=Pk_strainH_chr05:177592-179263(+) | length=482 | sequence_SO=chromosome | SO=protein_coding
3.65721	3.78205	2	1	1	0	2.9	2.9	0	PKH_120210	PKH_120210	1	>PKH_120210 |conserved Plasmodium protein, unknown function | location=Pk_strainH_chr12:85214-86440(+) | length=408 | sequence_SO=chromosome | SO=protein_coding
3.44339	2	2	1	0	0	0.5	0	0	PKH_083770	PKH_083770	1	>PKH_083770 |serine/threonine protein kinase, putative (SRPK1) | location=Pk_strainH_chr08:1742519-1746601(-) | length=1360 | sequence_SO=chromosome | SO=protein_coding
3.28614	3.13453	2	1	1	0	1.3	1.3	0	PKH_144100	PKH_144100	1	>PKH_144100 |polyadenylate-binding protein, putative | location=Pk_strainH_chr14:1859702-1862326(+) | length=874 | sequence_SO=chromosome | SO=protein_coding
3.06614	2	2	1	0	0	0.6	0	0	PKH_134430	PKH_134430	1	>PKH_134430 |conserved Plasmodium protein, unknown function | location=Pk_strainH_chr13:2113554-2119254(-) | length=1711 | sequence_SO=chromosome | SO=protein_coding
2.77458	2	2	1	0	0	0.4	0	0	PKH_130530	PKH_130530	1	>PKH_130530 |SICAvar antigen | location=Pk_strainH_chr13:233758-240916(+) | length=1692 | sequence_SO=chromosome | SO=protein_coding
2	2	2	0	1	0	0	3.7	0	PKH_062160	PKH_062160	1	>PKH_062160 |ADP/ATP transporter on adenylate translocase, putative | location=Pk_strainH_chr06:967700-968605(-) | length=301 | sequence_SO=chromosome | SO=protein_coding
2	3.26179	2	0	1	0	0	0.8	0	PKH_126700	PKH_126700	1	>PKH_126700 |hypothetical protein, conserved in Apicomplexan species | location=Pk_strainH_chr12:2911557-2916866(-) | length=1705 | sequence_SO=chromosome | SO=protein_coding
2	3.59271	2	0	1	0	0	0.4	0	PKH_141220	PKH_141220	1	>PKH_141220 |conserved Plasmodium protein, unknown function | location=Pk_strainH_chr14:556378-564582(+) | length=2734 | sequence_SO=chromosome | SO=protein_coding
