# Supplementary material for: Divergent roles for the RH5 complex components, CyRPA and RIPR in human-infective malaria parasites
Source: PLoS Pathog. 2019 Jun 11;15(6):e1007809. doi: 10.1371/journal.ppat.1007809 (PMC6588255; doi:10.1371/journal.ppat.1007809)
Supplement: S2 Dataset — Immunoprecipitations from purified schizonts of wild type (PkpSKIP 9–10) and PkptrampiKO, PkcssiKO and PkcyrpaiKO parasites were analysed by LC-MS/MS (three technical replicas) and ordered by highest peptide abundance (iBAQ). iBAQ are log10 values. Analysis was conducted using Maxquant 1.3.0.5 and Perseus 1.4.0.11 searched against the P. knowlesi fasta database (PlasmoDB release v26). Three top scoring proteins with highest peptide abundance in PkptrampiKO and PkcssiKO parasites are highlighted in yellow; PkCyRPA is highlighted in orange. (XLSX) [file ppat.1007809.s012.xlsx]

## Sheet: PkPTRAMP; PkCSS; PkCyRPA CoIP
List of proteins co-immunoprecipitated using 3F10 anti-HA resin from PkptrampiKO, pkcssiKO and PkcyrpaiKO schizonts
	wt			ptramp			css			cyrpa				wt			ptramp			css			cyrpa			wt			ptramp			css			cyrpa
iBAQ 1WT_01	iBAQ 1WT_02	iBAQ 1WT_03	iBAQ 2Ptramp_01	iBAQ 2Ptramp_02	iBAQ 2Ptramp_03	iBAQ 3css_01	iBAQ 3css_02	iBAQ 3css_02	iAQ 4cyrpa_01	iAQ 4cyrpa_02	iAQ 4cyrpa_02	MS/MS count	Razor + unique peptides 1WT_01	Razor + unique peptides 1WT_02	Razor + unique peptides 1WT_03	Razor + unique peptides 2Ptramp_01	Razor + unique peptides 2Ptramp_02	Razor + unique peptides 2Ptramp_03	Razor + unique peptides 3CSS_01	Razor + unique peptides 3CSS_02	Razor + unique peptides 3CSS_03	Razor + unique peptides 4CYRPA_01	Razor + unique peptides 4CYRPA_02	Razor + unique peptides 4CYRPA_03	Sequence coverage 1WT_01 [%]	Sequence coverage 1WT_02 [%]	Sequence coverage 1WT_03 [%]	Sequence coverage 2Ptramp_01 [%]	Sequence coverage 2Ptramp_02 [%]	Sequence coverage 2Ptramp_03 [%]	Sequence coverage 3CSS_01 [%]	Sequence coverage 3CSS_02 [%]	Sequence coverage 3CSS_03 [%]	Sequence coverage 4CYRPA_01 [%]	Sequence coverage 4CYRPA_02 [%]	Sequence coverage 4CYRPA_03 [%]	Protein IDs	Majority protein IDs	Fasta headers
log	log	log	log	log	log	log	log	log	log	log	log	N	N	N	N	N	N	N	N	N	N	N	N	N	N	N	N	N	N	N	N	N	N	N	N	N	T	T	T
3.35403	3.25539	3.37656	7.48504	7.35928	7.35832	7.54335	7.48748	7.49799	4.23596	3.90921	4.06811	3067	1	1	2	97	96	98	95	100	97	12	9	8	1	1	1.7	68.7	68.9	68.6	69	69	68.5	11.7	8.3	6.9	PKNH_0817000	PKNH_0817000	|Rh5 interacting protein, putative (RIPR) | location=PKNH_08_v2:756206-759496(+) | length=1096
2	2	2	7.21788	7.09022	7.00975	6.57262	6.52034	6.48667	2	2	3.25633	667	0	0	0	24	24	24	23	24	24	0	0	1	0	0	0	59.1	59.1	59.1	58.8	59.1	59.1	0	0	3.5	PKNH_1437600	PKNH_1437600	|thrombospondin-related apical membrane protein (TRAMP) | location=PKNH_14_v2:1600775-1601797(+) | length=340
2	2	2	6.66986	6.59458	6.44894	6.44827	6.40754	6.3063	2	3.20183	2	597	0	0	0	23	23	24	21	21	22	0	1	0	0	0	0	68	68	68.5	63.3	62.7	66.3	0	4.1	0	PKNH_1353400	PKNH_1353400	|conserved Plasmodium protein, unknown function | location=PKNH_13_v2:2409369-2410457(+) | length=362
4.7067	4.43791	4.37698	6.09093	6.01309	5.98259	5.96982	5.99442	5.95223	6.42519	6.3512	6.37811	733	13	9	9	30	29	33	33	32	30	32	31	31	24.5	15.5	13.5	42.8	43.7	47.1	47.1	45.4	44.6	46.8	45.4	44.2	PKNH_0715900	PKNH_0715900	|heat shock protein, putative (HSP70-2) | location=PKNH_07_v2:710821-713227(+) | length=652
4.80553	4.5375	4.6631	5.72601	5.81261	5.73785	5.37295	5.16661	5.4091	5.46382	5.2417	5.28021	130	8	6	6	13	15	13	9	9	8	12	9	8	23.9	20.7	20.5	41	45.5	41.8	30.3	31.4	27.4	36.7	24.2	26.9	PKNH_1465800	PKNH_1465800	|actin I, putative | location=PKNH_14_v2:2936528-2937658(+) | length=376
5.22732	4.99388	5.01961	5.79815	5.80009	5.71376	5.83012	5.82833	5.80695	5.69397	5.60793	5.59555	270	15	12	12	17	18	17	17	17	18	18	15	14	38.4	27.1	27.8	39.1	41.5	39.5	41.5	41.5	41.5	41.5	36.1	35	PKNH_1114500;PKNH_1114400	PKNH_1114500;PKNH_1114400	|elongation factor 1-alpha | location=PKNH_11_v2:660458-661789(+) | length=443;|elongation factor 1-alpha, putative | location=PKNH_11_v2:657621-658952(-) | length=443
5.21484	5.02804	4.91356	5.84525	5.73943	5.68349	5.87233	5.88196	5.87944	5.64211	5.58997	5.60056	448	20	17	15	26	23	23	25	25	26	23	20	22	36.5	29.2	26	42.5	38.3	38.3	40.2	42.2	42.5	40.6	35	35.5	PKNH_1312700;P11021;P38646	PKNH_1312700	|heat shock protein 70, putative (HSP70) | location=PKNH_13_v2:605637-607685(+) | length=682
5.44111	5.20777	5.11384	5.83133	5.72882	5.65046	5.84958	5.80398	5.77031	5.64654	5.59139	5.59103	247	11	11	11	12	13	12	14	12	12	11	11	11	44	44	44	50	55.6	50	56.5	50	50	44	44	44	PKNH_1242400	PKNH_1242400	|triosephosphate isomerase, putative (TIM) | location=PKNH_12_v2:1880747-1881673(-) | length=248
5.17857	4.98133	4.88931	5.72575	5.62617	5.64043	5.78448	5.68762	5.65507	5.51841	5.44849	5.38895	214	12	12	12	16	15	16	16	15	16	16	16	13	28.2	27.2	27.2	35.9	35.9	35.9	35.9	35.9	35.9	35.9	35.9	27.6	PKNH_1322000	PKNH_1322000	|protein disulfide isomerase, putative | location=PKNH_13_v2:981762-983433(-) | length=482
4.85597	4.81903	4.7317	5.68847	5.55986	5.54765	5.70535	5.76279	5.74933	5.57235	5.63455	5.58273	57	3	3	3	4	4	5	4	5	4	4	4	4	16.1	20.5	16.1	28	28	32.3	25.5	32.3	24.8	24.8	24.8	24.8	PKNH_1304000	PKNH_1304000	|eukaryotic translation initiation factor 5A, putative (EIF5A) | location=PKNH_13_v2:179780-180265(-) | length=161
3.51887	3.35363	3.39792	5.62113	5.49279	5.38241	4.87113	4.65401	4.76993	5.51501	5.5053	5.36376	168	1	1	1	13	12	12	11	7	10	12	12	12	2.3	2.1	2.3	39.3	36.7	36.7	34.8	21.7	31.5	36.7	36.7	36.7	PKNH_0927100	PKNH_0927100	|parasitophorous vacuolar protein 1, putative (PV1) | location=PKNH_09_v2:1198823-1200109(+) | length=428
5.2023	4.97309	4.76423	5.60979	5.47246	5.35522	5.39735	5.378	5.27506	5.39028	5.30114	5.12218	207	8	8	6	9	9	9	9	9	9	9	9	8	46.3	46.3	34.6	52.3	52.3	52.3	52.3	52.3	52.3	52.3	52.3	46.3	PKNH_0915400	PKNH_0915400	|GTP-binding nuclear protein RAN/TC4, putative | location=PKNH_09_v2:687874-688686(-) | length=214
4.95323	4.73697	4.64615	5.54087	5.444	5.34866	5.57938	5.54282	5.46925	5.4466	5.41599	5.32181	194	5	4	4	6	6	6	6	6	6	6	6	6	11.7	9.6	9.6	16.7	16.7	16.7	16.7	16.7	16.7	16.7	16.7	16.7	PKNH_0913000	PKNH_0913000	|knowpain-2 (KP2) | location=PKNH_09_v2:569830-571269(-) | length=479
4.72198	4.56626	4.44141	5.41032	5.36719	5.29416	5.24677	5.2333	5.14879	5.14594	5.15779	5.04817	121	8	8	7	12	11	12	10	11	11	11	11	10	31.8	31.8	25.2	44.5	38.9	44.5	36.5	38.9	42.1	38.9	38.9	36.5	PKNH_1218700	PKNH_1218700	|glyceraldehyde-3-phosphate dehydrogenase, putative (GAPDH) | location=PKNH_12_v2:833310-834681(-) | length=337
4.88523	4.59486	4.55925	5.43127	5.37961	5.2801	5.33129	5.30402	5.27363	5.37734	5.4078	5.33226	57	3	2	2	4	4	3	4	3	3	4	4	3	25.8	15.9	15.9	37.7	37.7	25.8	37.7	25.8	25.8	37.7	37.7	25.8	PKNH_1017100;H0YB22;E5RH77;P62263	PKNH_1017100	|40S ribosomal protein S11, putative | location=PKNH_10_v2:781034-782031(+) | length=151
4.62363	4.51322	4.50173	5.22037	5.27623	5.27515	5.3631	5.34238	5.30285	5.34242	5.36022	5.27349	48	4	3	3	5	6	7	7	6	6	6	7	4	19.3	12.1	12.1	25.8	31.1	34.8	34.8	31.1	27.3	28.4	34.8	19.7	PKNH_0611200	PKNH_0611200	|40S ribosomal protein S2, putative (RPS2) | location=PKNH_06_v2:510697-511755(+) | length=264
4.71298	4.5438	4.57008	5.27832	5.22557	5.13223	5.0593	5.03667	4.97146	5.0293	4.89267	4.65678	107	7	5	6	10	11	10	10	11	8	8	7	5	18	10.3	14.3	27.6	30	26.6	27.6	30	20.6	22.3	19.3	15	PKNH_0732300	PKNH_0732300	|mitochondrial-processing peptidase subunit beta, putative (MAS1) | location=PKNH_07_v2:1408154-1409557(-) | length=467
4.94146	4.68072	4.54641	5.3242	5.21972	5.11059	5.24601	5.19016	5.0515	5.12418	5.06119	4.97574	281	10	8	9	15	15	14	14	14	12	14	12	11	25.2	20.4	22.4	39.5	39.5	36.7	36.7	36.7	31.8	37.6	30.2	28.3	PKNH_1455400;F8W0P7	PKNH_1455400	|ATP synthase subunit beta, mitochondrial, putative | location=PKNH_14_v2:2449470-2451149(+) | length=559
4.61766	4.54136	4.21882	5.27295	5.20847	5.08257	5.02983	4.87537	4.81989	5.04344	4.95408	4.83997	131	10	7	5	11	12	11	10	12	11	11	11	11	22.2	15.1	9.3	22.8	22.8	21.9	22.2	22.8	20.7	22.2	21.9	22.2	PKNH_1009800	PKNH_1009800	|mitochondrial processing peptidase alpha subunit, putative | location=PKNH_10_v2:434614-436494(+) | length=535
4.73206	4.53994	4.52679	5.28742	5.16053	5.08001	5.34514	5.48236	5.26567	5.72904	5.61283	5.67146	396	11	9	9	22	22	19	20	25	22	26	25	24	16.2	13.1	12.1	29.1	29	25.3	26.9	31	26.8	31.9	31.9	30.4	PKNH_0413400	PKNH_0413400	|cysteine protease, putative | location=PKNH_04_v2:585320-589203(+) | length=1079
4.28253	2	2	5.1983	5.21922	5.06367	4.80274	4.99446	2	4.89601	5.06996	2	15	1	0	0	1	1	1	1	1	1	1	1	0	10.9	0	0	10.9	10.9	10.9	10.9	10.9	10.9	10.9	10.9	0	PKNH_0418600	PKNH_0418600	|early transcribed membrane protein (ETRAMP) | location=PKNH_04_v2:792262-792594(-) | length=110
4.54551	4.70377	4.6277	5.15616	5.29327	5.01982	5.22528	5.36033	5.29922	5.16625	5.40113	5.34412	68	3	3	3	4	5	5	5	6	6	4	5	5	26.7	21.2	21.2	38.2	42.4	43.6	43.6	47.9	47.9	32.1	36.4	36.4	PKNH_1016300	PKNH_1016300	|60S ribosomal protein L12, putative | location=PKNH_10_v2:740669-741731(+) | length=165
4.49952	4.31292	3.94133	5.08408	5.11544	5.01766	4.97941	4.95343	5.01051	4.87463	4.66735	4.47921	91	4	3	2	7	8	8	6	7	7	6	4	4	22.5	15.3	8.4	34.4	38.9	38.9	28.2	34.4	32.8	28.2	17.2	21	PKNH_0501800	PKNH_0501800	|14-3-3 protein, putative (14-3-3I) | location=PKNH_05_v2:79180-80844(-) | length=262
4.00294	3.69218	3.72745	5.14953	5.04583	4.98297	4.8542	4.77926	4.7899	4.68178	4.61062	4.51628	83	3	1	1	8	8	8	7	5	6	7	6	3	7.8	2	2	24.4	24.4	24.4	21.1	18.6	18.6	24.4	14.6	7	PKNH_1212500;J3KSN7;J3QKZ9;J3QLN6;J3KS25;J3QR64;J3KTB5;J3QL43;J3KT12;E7EQG2;J3QLC4;P60842;Q14240;Q14240-2	PKNH_1212500	|eukaryotic initiation factor 4a, putative (eIF4A) | location=PKNH_12_v2:531481-533026(-) | length=398
3.77133	3.59883	3.2491	5.02276	4.86344	4.96838	5.08625	5.069	4.91453	4.80141	4.65044	4.7132	120	3	2	1	11	9	10	11	11	10	10	9	10	4.7	3	1.8	23.9	20.8	22.5	23.9	23.9	22.2	22.5	21.4	22.5	PKNH_1448000	PKNH_1448000	|merozoite surface protein 9 (MSP9) | location=PKNH_14_v2:2071221-2073344(-) | length=707
3.87182	3.68038	3.5273	5.14255	4.98165	4.95959	4.77095	4.64916	4.63723	4.44721	4.43557	4.34856	100	4	2	2	16	14	13	12	9	9	9	9	8	6.1	3.1	3.1	24.2	20.3	20.3	19.4	15.8	11.9	12.4	12	12.2	PKNH_0107000;P08238;Q86U12;P07900;P07900-2;F8W026;H0Y5S7;H0Y6E4;Q5T9W8;H0Y598;P14625	PKNH_0107000	|heat shock protein 90, putative (HSP90) | location=PKNH_01_v2:355092-357825(+) | length=739
4.41679	4.18746	3.85901	5.03056	4.89594	4.85657	4.85952	4.78989	4.79156	4.70335	4.78423	4.66849	62	6	4	2	7	7	7	7	6	6	6	7	6	15.7	10.2	4.5	19.4	19.4	19.4	19.4	15.7	15.7	15.7	19.4	15.7	PKNH_0720200	PKNH_0720200	|S-adenosylmethionine synthetase, putative | location=PKNH_07_v2:877846-879054(+) | length=402
4.4005	4.13004	2	5.0214	4.95043	4.83725	4.91395	4.878	4.88884	4.59889	4.66795	4.59272	19	1	1	0	1	1	1	1	1	1	1	1	1	14.3	14.3	0	14.3	14.3	14.3	14.3	14.3	14.3	14.3	14.3	14.3	PKNH_0919300	PKNH_0919300	|exported protein 1, putative (EXP1) | location=PKNH_09_v2:834205-834862(-) | length=133
4.75312	4.51471	4.47513	5.01611	4.86169	4.83212	4.94239	4.88077	4.65863	4.7828	4.61024	4.45983	92	10	8	9	11	9	11	12	12	9	11	9	8	19.9	15.2	20.3	21.4	19.7	21.9	25.5	25.5	21.4	21.7	20.1	17.2	PKNH_0403800	PKNH_0403800	|ATP synthase F1, alpha subunit, putative | location=PKNH_04_v2:145587-147245(-) | length=552
2	3.5153	3.14647	4.93533	4.81547	4.77355	4.61862	4.56909	4.47632	4.41812	4.22704	4.22212	76	0	1	1	7	7	7	6	5	4	4	3	2	0	3.4	2.7	18.7	18.7	18.7	16.4	14.2	10.8	10.8	8.8	5.4	PKNH_0807700;A8K854;P04350;P68371;Q13509	PKNH_0807700	|tubulin beta chain, fragment | location=PKNH_08_v2:360343-362521(-) | length=445
4.07412	3.62076	3.72465	5.02625	4.94792	4.77137	4.74314	4.59004	4.51436	4.46139	4.52668	4.40759	76	3	1	2	7	7	6	7	6	5	4	6	3	9.3	2.4	7.1	19.3	19.3	15.3	19.3	17.3	13.3	10.2	17.3	9.3	PKNH_1350300	PKNH_1350300	|plasmepsin IV, putative | location=PKNH_13_v2:2279872-2281224(-) | length=450
3.15978	2.85444	2	4.9482	4.84162	4.76539	4.72338	4.7302	4.66145	4.40393	4.31065	4.18597	203	2	1	0	25	24	24	23	23	21	21	17	12	1.2	0.5	0	16.4	15.8	16	15.4	15.4	13.9	14.4	11.4	6.6	PKNH_0728900	PKNH_0728900	|merozoite surface protein 1 (MSP1) | location=PKNH_07_v2:1277426-1282891(+) | length=1821
4.26505	4.18848	3.98012	4.9687	4.8308	4.76506	4.79154	4.77712	4.72884	4.71417	4.71785	4.55217	92	4	5	4	9	8	7	8	9	7	7	8	6	13.5	14.4	10.9	23.9	21.5	19.7	21.5	23.9	20.4	21.5	21.5	18	PKNH_1463000	PKNH_1463000	|ubiquitin-conjugating enzyme E2, putative | location=PKNH_14_v2:2802519-2803874(+) | length=451
3.92073	3.97728	2	4.81874	4.75597	4.76326	4.8408	4.8305	4.83095	4.75358	4.78088	4.55102	38	1	2	0	2	2	2	2	2	2	2	2	2	9	19.7	0	19.7	19.7	19.7	19.7	19.7	19.7	19.7	19.7	19.7	PKNH_1030200	PKNH_1030200	|actin-depolymerizing factor 1, putative (ADF1) | location=PKNH_10_v2:1358768-1359308(-) | length=122
4.46783	4.18633	4.06956	5.07434	4.90896	4.75945	5.08661	4.881	4.72976	5.04044	4.95319	4.86155	94	4	4	5	6	6	6	6	5	5	6	5	6	13.3	15.4	17.5	17.5	17.5	17.5	17.5	17.5	17.5	17.5	17.5	17.5	PKNH_0516000	PKNH_0516000	|tryptophan/threonine-rich antigen, putative (TryThrA) | location=PKNH_05_v2:716926-718626(-) | length=566
2	2	3.27351	4.94004	4.72601	4.75332	4.8047	4.82358	4.97203	7.40293	7.40693	7.34976	391	0	0	1	8	8	6	8	6	9	22	22	22	0	0	1.9	22.7	20.5	17.5	21.3	18.6	20.5	47	47	47	PKNH_0515800	PKNH_0515800	|cysteine-rich protective antigen, putative (CyRPA) | location=PKNH_05_v2:709337-710598(-) | length=366
4.15728	3.91807	3.9048	4.97218	4.86358	4.75186	5.0864	4.92921	4.97428	4.68631	4.69907	4.92518	59	4	2	1	6	6	6	7	7	7	6	6	7	15.8	9	2.2	21.1	21.1	21.1	23.3	23.3	23.3	21.1	21.1	23.3	PKNH_1320900	PKNH_1320900	|receptor for activated c kinase, putative (RACK) | location=PKNH_13_v2:933965-935564(-) | length=322
4.22508	4.06959	3.54158	5.09124	4.9736	4.75116	4.84272	4.73735	4.47656	4.64672	4.61164	4.50092	129	4	3	2	8	8	6	8	8	7	7	6	6	14.6	10.8	7.4	24.9	24.9	20	24.9	24.9	21.7	23.1	20	20	PKNH_0816200;K7EQF3;K7EN23;F5H1C3;F5H5U1;F5GWQ3;E5RI09;F5GZ30;E5RG95;K7EM90;K7EPM1;K7EKN2;E5RGZ4;F5H0C8;P13929-3;B7Z2X9;P13929-2;P13929;P09104;P06733	PKNH_0816200	|enolase, putative (ENO) | location=PKNH_08_v2:725597-727543(+) | length=446
4.33183	3.99328	3.68496	4.93809	4.80404	4.72724	4.90173	4.82608	4.74336	4.72845	4.7377	4.63106	51	3	1	1	5	5	5	5	5	5	4	5	5	16.4	6.7	3.6	31.3	31.3	31.3	31.3	31.3	31.3	27.2	31.3	31.3	PKNH_1243400	PKNH_1243400	|thioredoxin peroxidase 1 (TPx1) | location=PKNH_12_v2:1931653-1932240(-) | length=195
4.54895	4.4842	4.34414	4.95892	4.82858	4.72548	4.87042	4.79431	4.77465	4.83402	4.59006	4.75215	67	5	6	5	6	6	6	6	6	6	6	5	7	18.9	23.2	19.2	21.9	21.9	21.9	21.9	21.9	21.9	23.2	19.2	26.3	PKNH_0922500	PKNH_0922500	|GrpE protein homolog, mitochondrial, putative (MGE1) | location=PKNH_09_v2:1018129-1019163(-) | length=297
4.41958	3.98403	3.93633	4.84841	4.79473	4.70731	5.02506	5.00017	4.9729	4.86165	4.89361	4.88165	29	2	1	1	2	2	2	2	2	2	2	2	2	18.1	7.8	7.8	18.1	18.1	18.1	18.1	18.1	18.1	18.1	18.1	18.1	PKNH_1448700	PKNH_1448700	|macrophage migration inhibitory factor, putative (MIF) | location=PKNH_14_v2:2116133-2116706(+) | length=116
3.9729	2	2	4.61696	4.81838	4.70121	4.75702	4.68146	4.74884	4.36337	4.33439	4.34628	20	1	0	0	2	2	2	2	2	2	1	1	1	4.9	0	0	5.3	5.3	5.3	5.3	5.3	5.3	4.9	4.9	4.9	PKNH_0321400	PKNH_0321400	|early transcribed membrane protein (ETRAMP) | location=PKNH_03_v2:964410-965087(+) | length=225
4.40365	3.45117	4.2394	4.40002	4.84669	4.68617	5.06273	4.41492	5.05534	4.68446	4.36678	4.89686	4	1	1	1	1	2	2	2	1	2	1	1	2	7.8	8.7	7.8	8.7	16.5	16.5	16.5	8.7	16.5	7.8	8.7	16.5	PKNH_0726400	PKNH_0726400	|cytochrome c oxidase subunit 6B, putative (COX6B) | location=PKNH_07_v2:1173968-1174907(+) | length=103
3.19623	2	2	4.86606	4.72018	4.68167	4.82629	4.77274	4.67131	4.28634	4.2335	3.89914	56	1	0	0	6	6	6	6	6	6	5	5	3	3.2	0	0	18.8	18.8	18.8	18.8	18.8	18.8	16.8	15.2	8.8	PKNH_1032300	PKNH_1032300	|rhoptry-associated protein 2, putative (RAP2) | location=PKNH_10_v2:1429693-1430895(+) | length=400
4.10164	3.90101	3.56195	4.91982	4.81477	4.65582	4.84047	4.67726	4.57579	4.44094	4.35154	4.4018	108	6	4	2	14	14	12	13	11	11	9	7	8	11.2	6.7	3.1	24.8	24.8	21.8	23	19.3	21.8	17.8	12.9	14.1	PKNH_0701300	PKNH_0701300	|conserved Plasmodium protein, unknown function | location=PKNH_07_v2:79374-83858(+) | length=652
4.0743	3.7847	2	5.07015	4.86803	4.65111	4.65677	4.51242	4.42646	4.67905	4.68332	4.61123	16	1	1	0	3	2	1	2	2	2	2	3	3	8.1	8.1	0	23.8	18	8.1	18	18	18	14	23.8	23.8	PKNH_0514300	PKNH_0514300	|40S ribosomal protein S19, putative (RPS19) | location=PKNH_05_v2:655925-656836(+) | length=172
4.27887	3.58814	2	4.70401	4.55118	4.60696	4.81323	4.73391	4.74225	4.67391	4.60035	4.58318	27	2	1	0	2	2	2	2	2	2	2	2	2	19.6	9.3	0	19.6	19.6	19.6	19.6	19.6	19.6	19.6	19.6	19.6	PKNH_0805000	PKNH_0805000	|DNA/RNA-binding protein Alba 3, putative (ALBA3) | location=PKNH_08_v2:249692-250708(-) | length=107
4.09958	3.86797	3.80931	4.6324	4.59915	4.60639	4.70814	4.65088	4.76965	4.52398	4.38771	4.4481	8	1	1	1	2	1	2	2	2	1	2	1	1	4.3	4.3	4.3	10.2	4.3	10.2	10.2	10.2	4.3	10.2	4.3	4.3	PKNH_0421400	PKNH_0421400	|mitochondrial acidic protein MAM33, putative | location=PKNH_04_v2:962945-963709(+) | length=254
3.87858	3.05165	2	4.93705	4.7528	4.59878	4.45747	4.49052	4.25387	4.38419	4.28421	4.04871	37	2	1	0	5	4	4	3	4	3	5	5	3	7.1	2.2	0	16.3	11.3	11.3	9.3	11.3	9.3	16.3	16.3	9.3	PKNH_0701400;PKNH_0514200	PKNH_0701400	|alpha tubulin, putative | location=PKNH_07_v2:86741-88828(+) | length=453
4.19515	2	3.57345	4.66093	4.62961	4.59704	4.70957	4.71306	4.68828	4.1514	4.33997	4.2876	43	3	0	2	4	4	3	4	4	3	2	2	2	12.3	0	6.7	16.2	16.2	12.3	16.2	16.2	12.3	7	6.7	6.7	PKNH_0709900	PKNH_0709900	|inhibitor of cysteine proteases, putative (ICP) | location=PKNH_07_v2:498638-500382(-) | length=359
4.09559	3.94899	3.64161	4.73261	4.64395	4.56349	4.5296	4.55728	4.56067	4.47728	4.45306	4.36875	52	4	4	2	6	6	5	4	5	4	6	5	5	9	8.6	4.5	14.5	14.5	12.1	8.4	12.1	8.4	14.5	10.8	10.8	PKNH_1123000	PKNH_1123000	|pyruvate kinase, putative | location=PKNH_11_v2:1118168-1120497(-) | length=511
3.73656	3.47675	3.27992	4.81362	4.72569	4.55778	4.95865	4.77489	4.87528	4.71336	4.60833	4.5868	37	1	1	1	5	5	5	4	4	4	5	4	4	4.8	4.8	4.8	21.1	21.1	21.1	21.1	21.1	13.2	21.1	17.6	13.2	PKNH_1457900	PKNH_1457900	|calcyclin binding protein, putative | location=PKNH_14_v2:2542411-2543094(-) | length=227
4.06006	3.54809	3.60521	4.77071	4.68706	4.55365	4.81293	4.68697	4.78078	4.64256	4.6094	4.54816	56	2	1	1	6	7	5	6	5	6	6	5	5	9.6	3.8	3.8	30.4	33.5	21.2	30.4	25.4	26.2	29.2	21.9	21.9	PKNH_1113600	PKNH_1113600	|pyrroline-5-carboxylate reductase, putative | location=PKNH_11_v2:630583-632328(-) | length=260
3.75325	2	2	4.49443	4.38482	4.55257	4.2889	4.39815	4.31758	4.40173	4.31946	4.13143	9	1	0	0	2	2	2	1	2	2	2	2	2	8.3	0	0	16.7	16.7	16.7	8.3	16.7	16.7	16.7	16.7	16.7	PKNH_1426400	PKNH_1426400	|40S ribosomal protein S16, putative | location=PKNH_14_v2:1138534-1139574(+) | length=144
2	2	2	4.85186	4.63593	4.53172	4.47333	4.3827	4.39594	2	2	4.01716	3	0	0	0	1	1	1	1	1	1	0	0	1	0	0	0	4.2	4.2	4.2	4.2	4.2	4.2	0	0	4.2	PKNH_1032400	PKNH_1032400	|skeleton-binding protein 1, putative (SBP1) | location=PKNH_10_v2:1434057-1434842(-) | length=261
4.40405	4.24005	4.0029	4.79582	4.70952	4.52946	4.61001	4.52276	4.5427	4.56515	4.60705	4.53265	47	4	4	4	4	4	4	4	4	4	4	4	4	14.3	14.3	14.3	14.3	14.3	14.3	14.3	14.3	14.3	14.3	14.3	14.3	PKNH_0928100	PKNH_0928100	|60S acidic ribosomal protein P0, putative | location=PKNH_09_v2:1236534-1237478(+) | length=314
2	2	2	4.67787	4.6401	4.50694	4.34984	4.18662	4.14523	3.71315	3.7582	3.45045	24	0	0	0	5	5	5	4	3	3	2	2	1	0	0	0	8.1	8.1	8.1	6.3	4	4	2.6	2.6	1.1	PKNH_1225000	PKNH_1225000	|V-type H(+)-translocating pyrophosphatase, putative (VP1) | location=PKNH_12_v2:1108427-1110580(+) | length=717
3.60936	2	2	4.94253	4.47458	4.50534	4.88477	4.80155	4.66375	4.78456	4.71111	4.609	31	1	0	0	4	2	4	3	3	2	3	3	3	7.3	0	0	26.6	17.6	26.6	21.9	21.9	11.6	21.9	21.9	21.9	PKNH_1426100	PKNH_1426100	|DNA/RNA-binding protein Alba 1, putative (ALBA1) | location=PKNH_14_v2:1129156-1129857(-) | length=233
4.12892	3.70469	3.83248	4.58706	4.49511	4.50204	4.70677	4.76993	4.73174	4.44934	4.51675	4.41259	40	2	1	1	3	3	4	3	4	4	3	3	3	7.7	3.6	3.6	11.3	11.3	15.3	11.3	15.3	15.3	11.3	11.3	11.3	PKNH_0702700	PKNH_0702700	|conserved Plasmodium protein, unknown function | location=PKNH_07_v2:147722-148546(-) | length=274
3.87557	2	3.11767	4.70854	4.60771	4.48471	4.00552	4.06659	4.11667	4.16474	3.99074	3.97023	43	3	0	1	6	6	6	2	3	4	5	3	4	8.5	0	2.7	18.1	18.1	18.1	6.5	9.4	12.3	15.2	8.5	11.4	PKNH_1141400	PKNH_1141400	|ornithine aminotransferase, putative (OAT) | location=PKNH_11_v2:1948080-1949324(-) | length=414
3.83084	3.83415	2	4.63698	4.57574	4.4553	4.53946	4.34676	4.36312	4.59605	4.52042	4.51099	13	1	1	0	1	1	1	1	1	1	1	1	1	11.4	11.4	0	11.4	11.4	11.4	11.4	11.4	11.4	11.4	11.4	11.4	PKNH_1336700	PKNH_1336700	|40S ribosomal protein S25, putative (RPS25) | location=PKNH_13_v2:1630414-1631203(+) | length=105
3.33171	2	2	4.46102	4.36154	4.44548	4.55455	4.55818	4.62928	4.33035	4.34463	4.38048	4	1	0	0	2	2	2	2	2	2	2	2	2	6.3	0	0	12.7	12.7	12.7	12.7	12.7	12.7	12.7	12.7	12.7	PKNH_0835600	PKNH_0835600	|40S ribosomal protein S12, putative | location=PKNH_08_v2:1610032-1610666(+) | length=142
4.28357	3.84747	4.13716	3.96767	4.26136	4.44532	4.3201	3.5272	3.94254	4.1293	4.26439	3.92404	21	4	2	2	2	3	4	3	1	2	3	3	2	15	7.7	7	8	11.7	15	11.7	4	8	11.3	11.3	7.3	PKNH_0940700	PKNH_0940700	|conserved Plasmodium protein, unknown function | location=PKNH_09_v2:1852460-1853362(+) | length=300
5.08697	4.85904	4.80012	4.59865	4.47145	4.43613	4.62985	4.60016	4.51178	4.38259	4.38885	4.31576	39	3	3	4	8	6	6	9	8	6	6	6	7	5.1	5.1	7.2	18.4	13.9	13.9	20.5	17	11.8	11.8	11.8	15.2	PKNH_0932200	PKNH_0932200	|heat shock protein 70, putative | location=PKNH_09_v2:1415720-1417711(+) | length=663
3.60645	4.05542	2	4.54492	4.48676	4.42878	4.56656	4.51327	4.4269	4.42674	4.47857	4.54458	14	2	2	0	2	3	3	3	3	2	3	3	3	9.9	9.9	0	9.9	13.2	13.2	13.2	13.2	9.9	13.2	13.2	13.2	PKNH_1459700	PKNH_1459700	|hydroxyethylthiazole kinase, putative | location=PKNH_14_v2:2647253-2648161(-) | length=302
4.16402	3.97419	3.80221	4.58633	4.53156	4.41088	4.53898	4.50325	4.33244	4.44059	4.40398	4.3364	24	4	3	2	4	4	4	4	4	4	4	4	4	11.2	9.1	4.5	11.2	11.2	11.2	11.2	11.2	11.2	11.2	11.2	11.2	PKNH_1029000	PKNH_1029000	|2-oxoisovalerate dehydrogenase subunit beta, mitochondrial, putative (BCKDHB) | location=PKNH_10_v2:1300714-1301838(-) | length=374
2	2	2	4.56213	4.41664	4.39517	2	4.0844	4.0937	2	2	2	14	0	0	0	2	1	1	0	1	1	0	0	0	0	0	0	9.6	5.7	5.7	0	5.7	5.7	0	0	0	PKNH_1248500	PKNH_1248500	|thioredoxin-related protein, putative | location=PKNH_12_v2:2190195-2191194(+) | length=209
2	2	2	4.58742	4.06543	4.39485	4.60384	4.56858	3.86541	4.51167	4.3982	4.36936	34	0	0	0	3	3	3	3	3	3	3	3	2	0	0	0	17.7	17.7	17.7	17.7	17.7	17.7	17.7	17.7	11.8	PKNH_1251800	PKNH_1251800	|nucleoside diphosphate hydrolase, putative | location=PKNH_12_v2:2325578-2326628(+) | length=203
3.99475	2	3.60951	4.58385	4.58322	4.39396	4.56107	4.65293	4.62627	4.26095	2	4.18679	17	1	0	1	2	2	1	2	2	1	1	0	1	4.4	0	4.4	8.9	8.9	4.4	8.9	8.9	4.4	4.4	0	4.4	PKNH_1266300	PKNH_1266300	|MSP7-like protein | location=PKNH_12_v2:2928012-2929163(+) | length=383
2	2	2	4.56805	4.4734	4.38888	4.24692	4.24247	4.27238	4.21088	4.07412	3.95983	40	0	0	0	4	4	4	4	4	4	4	4	3	0	0	0	10.3	10.3	10.3	10.3	10.3	10.3	10.3	10.3	7.6	PKNH_0209300	PKNH_0209300	|StAR-related lipid transfer protein | location=PKNH_02_v2:391390-392820(+) | length=476
4.1503	2	2	4.871	4.68968	4.37051	4.50514	4.25559	4.07199	4.49321	4.2913	4.09346	16	1	0	0	1	1	1	1	1	1	1	1	1	11.7	0	0	11.7	11.7	11.7	11.7	11.7	11.7	11.7	11.7	11.7	PKNH_1462000	PKNH_1462000	|40S ribosomal protein S17, putative | location=PKNH_14_v2:2776535-2777293(+) | length=137
3.84384	3.5371	3.84502	4.55934	4.44232	4.35794	4.44593	4.37555	4.32313	4.30166	4.0456	4.07846	27	1	1	2	3	2	2	3	2	2	2	1	1	3.8	3.8	8.3	16.3	8.3	8.3	16.3	8.3	8.3	8.3	3.8	3.8	PKNH_1258400	PKNH_1258400	|phosphoethanolamine N-methyltransferase (PMT) | location=PKNH_12_v2:2652963-2654283(-) | length=264
3.46635	3.00095	2	4.58801	4.41868	4.34048	4.64288	4.59506	4.52174	4.32439	4.19609	4.22115	59	3	1	0	8	5	6	7	7	6	6	5	6	3.6	1.1	0	9	7	7.8	8.2	8.2	6.8	8.2	7	7.8	PKNH_1457400;PKNH_1030600	PKNH_1457400	|merozoite surface protein 3, putative | location=PKNH_14_v2:2525998-2528760(-) | length=920
2	2	2	4.59786	4.43867	4.33885	4.52167	4.44693	4.38778	4.28137	4.29241	3.82719	11	0	0	0	3	3	2	3	3	2	2	2	1	0	0	0	16.1	16.1	9	16.1	16.1	9	9	9	4.7	PKNH_0723800	PKNH_0723800	|conserved Plasmodium protein, unknown function | location=PKNH_07_v2:1016989-1017895(+) | length=211
2	2	2	4.34653	4.37823	4.33552	4.52737	4.61117	4.42632	4.44351	4.41882	4.2393	49	0	0	0	4	4	4	4	4	4	4	4	3	0	0	0	10.5	10.5	10.5	10.5	10.5	10.5	10.5	10.5	8.4	PKNH_0413500	PKNH_0413500	|cysteine protease, putative | location=PKNH_04_v2:590286-592456(+) | length=526
2	2	2	4.60178	4.43189	4.31503	4.09812	3.92387	3.84487	3.96882	3.58051	3.46382	30	0	0	0	7	7	6	5	3	3	4	2	2	0	0	0	17.6	17.6	17.4	12.6	6.9	6.9	11.8	7.5	4.1	PKNH_1126200	PKNH_1126200	|hexokinase, putative | location=PKNH_11_v2:1242384-1243865(-) | length=493
3.93034	3.62307	2	4.61372	4.39962	4.30317	4.16155	4.03759	3.78843	4.13663	3.98004	3.79784	19	1	1	0	2	3	2	1	1	2	1	1	1	7.7	7.7	0	13.8	22.1	13.8	7.7	7.7	16	7.7	7.7	7.7	PKNH_0605200;F5H0C7;F5H423;P84077;P61204	PKNH_0605200	|ADP-ribosylation factor, putative (ARF1) | location=PKNH_06_v2:209905-211090(-) | length=181
3.68735	3.43835	3.36485	4.43006	4.34303	4.28914	4.30555	4.22047	4.21174	4.10629	4.08404	3.91672	41	2	1	1	3	3	3	3	3	3	3	3	2	3.9	2	2	5.9	5.9	5.9	5.9	5.9	5.9	5.9	5.9	3.9	PKNH_1236000	PKNH_1236000	|M17 leucyl aminopeptidase, putative | location=PKNH_12_v2:1588750-1590579(+) | length=609
2	2	2	4.36148	4.34302	4.27579	4.64673	4.58845	4.57349	4.34386	4.26562	4.32711	18	0	0	0	1	2	1	1	1	1	1	1	1	0	0	0	11.2	19.8	11.2	11.2	11.2	11.2	11.2	11.2	11.2	PKNH_1354000	PKNH_1354000	|cytochrome c, putative | location=PKNH_13_v2:2428515-2429075(+) | length=116
4.2625	4.1124	3.30662	4.6825	4.5182	4.27268	4.55676	4.44971	4.24092	4.43027	4.5154	4.23134	34	3	2	1	5	4	3	4	5	3	4	5	4	15.2	11.4	3.8	23.1	19.3	15.5	19.3	23.1	15.5	19	23.1	15.5	PKNH_1203900	PKNH_1203900	|L-lactate dehydrogenase (LDH) | location=PKNH_12_v2:198713-199663(-) | length=316
3.5738	3.18512	3.35959	4.42019	4.35896	4.25118	4.11297	3.92024	3.79254	3.97263	3.98204	3.81397	20	2	1	2	6	6	6	5	3	3	4	5	3	3.1	1.3	3.3	12.4	12.4	12.4	10	5.4	5.9	7.5	9.7	5.1	PKNH_1412600	PKNH_1412600	|V-type proton ATPase catalytic subunit A, putative | location=PKNH_14_v2:574492-576327(+) | length=611
3.36112	3.34368	2	4.41	4.36521	4.24934	4.36493	4.14684	4.04458	4.04657	3.67942	2	21	1	1	0	4	4	4	4	3	2	3	1	0	3	3	0	14.4	14.4	14.4	14.4	9.4	5.3	10.4	3	0	PKNH_0716000	PKNH_0716000	|glideosome-associated protein 50, putative (GAP50) | location=PKNH_07_v2:715264-716451(-) | length=395
3.83561	3.14977	3.64715	4.34068	4.33306	4.24593	4.23078	4.2251	4.23639	4.01616	4.2173	4.16608	24	3	1	2	3	4	4	4	3	3	4	3	3	5.8	1.9	3.7	5.8	8	8	8	5.8	5.8	8	5.8	5.8	PKNH_1451700	PKNH_1451700	|dihydrolipoyl dehydrogenase, mitochondrial, putative (LPD1) | location=PKNH_14_v2:2266803-2268494(+) | length=513
2	2.75448	2	4.39651	4.30636	4.22603	4.3738	4.288	4.20901	3.85205	3.84158	3.72396	24	0	1	0	5	4	4	4	4	4	4	3	2	0	2.3	0	10.7	9.1	9.1	9.1	9.1	9.1	9.1	7.1	4.4	PKNH_0931500	PKNH_0931500	|apical membrane antigen 1 | location=PKNH_09_v2:1374159-1375850(+) | length=563
2	2	2	4.2546	4.1924	4.21735	4.23132	4.10092	4.24566	3.82072	2	3.52217	23	0	0	0	1	1	1	1	1	1	1	0	1	0	0	0	4.6	4.6	4.6	4.6	4.6	4.6	4.6	0	4.6	PKNH_1349000	PKNH_1349000	|conserved Plasmodium membrane protein, unknown function | location=PKNH_13_v2:2209985-2211495(+) | length=262
3.45903	2	2	4.30481	4.26489	4.21423	4.36734	4.37998	4.3007	4.11214	3.74768	3.96757	53	2	0	0	6	7	6	6	7	5	6	3	4	2.9	0	0	9	10.4	8.1	9	10.4	6.7	9	4.2	5.5	PKNH_1227700	PKNH_1227700	|aminopeptidase P, putative (APP) | location=PKNH_12_v2:1236010-1238424(-) | length=804
2	2	2	4.37447	4.28094	4.21005	3.74171	3.84847	4.05862	3.7761	3.77687	3.50314	4	0	0	0	2	2	2	1	1	1	1	1	1	0	0	0	12.1	12.1	12.1	5.3	5.3	5.3	5.3	5.3	5.3	PKNH_0942800;C9JB90;F5GXN4;C9JU14;J3KR73;F5GZB1;H7BYW1;H0YGL6;F5H668;B7Z337;Q9NRW1;P20340-2;P20340;Q14964	PKNH_0942800;C9JB90;F5GXN4;C9JU14;J3KR73;F5GZB1;H7BYW1;H0YGL6;F5H668;B7Z337;Q9NRW1;P20340-2;P20340;Q14964	|ras-related protein Rab-6, putative (RAB6) | location=PKNH_09_v2:1930426-1931823(-) | length=207;Ras-related protein Rab-6B (Fragment) OS=Homo sapiens GN=RAB6B PE=4 SV=1;Ras-related protein Rab-6A (Fragment) OS=Homo sapiens GN=RAB6A PE=4 SV=1;Ras-related
3.75593	3.52055	2.84423	4.55904	4.39317	4.19304	4.54327	4.41529	4.2522	4.28502	4.23355	4.10219	41	3	2	1	6	6	5	6	5	3	5	5	4	7.1	5.9	2.2	15.8	15.8	13.5	15.8	13.5	7.7	13.3	13.3	9.9	PKNH_0912900	PKNH_0912900	|knowpain-3 (KP3) | location=PKNH_09_v2:566054-567541(-) | length=495
2	2	2	4.43772	4.32554	4.18932	4.45045	4.40988	4.25322	3.70403	3.70209	3.11109	46	0	0	0	8	8	7	9	9	6	3	3	1	0	0	0	15.4	14.5	13.4	17	17	10.2	5.2	5.2	2	PKNH_1347900	PKNH_1347900	|rhoptry-associated protein 1, putative (RAP1) | location=PKNH_13_v2:2141395-2143305(-) | length=636
3.48595	2	2	4.32255	4.26333	4.16572	4.28212	4.27499	4.22583	4.09527	4.18273	3.23297	39	1	0	0	5	5	5	4	5	4	4	5	2	2.9	0	0	8.9	8.9	8.9	7.6	8.9	6.7	7.6	8.9	4.2	PKNH_0914400	PKNH_0914400	|dipeptidyl aminopeptidase 1, putative (DPAP1) | location=PKNH_09_v2:648276-650330(-) | length=684
3.27464	2	2	4.11737	3.80232	4.16423	4.20148	4.10278	3.36842	3.75746	4.03201	3.90921	23	1	0	0	1	1	2	2	2	1	1	2	2	21	0	0	21	21	32.8	32.8	32.8	21	21	32.8	32.8	PKNH_1311900	PKNH_1311900	|ubiquitin, putative | location=PKNH_13_v2:545891-548245(+) | length=609
2	2	2	4.55141	4.40924	4.13938	4.5871	4.4381	4.24991	4.17898	4.09096	4.055	18	0	0	0	1	1	1	1	1	1	1	1	1	0	0	0	9.6	9.6	9.6	9.6	9.6	9.6	9.6	9.6	9.6	PKNH_0924100	PKNH_0924100	|ribosomal protein S18, putative | location=PKNH_09_v2:1073342-1074081(-) | length=156
3.70834	2	3.25217	4.27843	4.19123	4.13165	3.99821	4.01895	3.96646	4.08124	4.06826	3.97544	22	2	0	1	3	3	3	3	3	3	3	3	3	5.6	0	3.2	7.7	7.7	7.7	7.7	7.7	7.7	7.7	7.7	7.7	PKNH_1413300	PKNH_1413300	|2-oxoisovalerate dehydrogenase subunit alpha, mitochondrial, putative (BCKDHA) | location=PKNH_14_v2:598739-600034(+) | length=431
2	3.07983	2	4.33288	4.27033	4.11113	4.055	4.34412	4.09513	4.22448	4.0728	4.03822	22	0	1	0	4	4	3	2	4	3	4	3	2	0	3.5	0	13.3	13.3	9.8	6.5	13.3	10	13.3	10	6.5	PKNH_1237500	PKNH_1237500	|fructose-bisphosphate aldolase, putative | location=PKNH_12_v2:1649549-1651035(+) | length=369
3.42091	2	2	4.29341	4.16254	4.10524	4.33349	4.3827	4.315	4.0117	3.95237	3.96288	7	1	0	0	2	2	2	2	2	2	2	2	2	2.2	0	0	5.1	5.1	5.1	5.1	5.1	5.1	5.1	5.1	5.1	PKNH_1263000	PKNH_1263000	|elongation factor 1-gamma, putative | location=PKNH_12_v2:2817767-2819370(-) | length=412
3.63197	2	3.10565	4.58144	4.32871	4.07232	4.3605	4.22295	4.26933	4.1577	4.16035	4.1313	20	1	0	1	3	3	1	2	2	2	2	2	2	4.1	0	5.9	15.3	15.3	5.9	11.3	11.3	11.3	9.9	11.3	9.9	PKNH_1215600	PKNH_1215600	|40S ribosomal protein S3, putative | location=PKNH_12_v2:683569-684971(-) | length=222
3.73042	3.22835	2	4.28028	3.44383	4.05015	4.48384	4.36382	4.36504	3.86562	3.6348	3.72126	20	2	1	0	3	2	2	3	3	3	1	1	1	4.8	2.4	0	7.8	5.4	5.4	7.8	7.8	7.8	2.4	2.4	2.4	PKNH_0416200	PKNH_0416200	|hexose transporter, putative (HT) | location=PKNH_04_v2:687321-688823(+) | length=500
2.73813	2	2	4.24082	4.02156	4.02616	4.15192	4.20175	4.17094	3.91061	3.99419	3.90419	51	1	0	0	4	4	3	3	4	4	3	4	3	1.1	0	0	5.2	5.2	4.1	4.1	5.2	5.2	4.1	5.2	4.1	PKNH_1231000	PKNH_1231000	|elongation factor 2, putative (eEF2) | location=PKNH_12_v2:1381788-1384286(-) | length=832
2	2	2	4.20219	4.04798	4.02387	4.26541	4.20825	4.11327	4.03583	4.0503	3.97562	34	0	0	0	4	3	3	4	4	3	4	3	3	4.2	4.2	4.2	10.4	7.8	9.1	10.4	11.7	9.1	11.7	7.8	7.7	PKNH_0413200	PKNH_0413200	|cysteine protease, putative | location=PKNH_04_v2:576338-580170(+) | length=1115
2	2	2	4.10154	4.05069	4.02264	4.1854	4.13395	4.20879	3.78593	3.77744	3.8003	10	0	0	0	1	1	1	1	1	1	1	1	1	0	0	0	6.2	6.2	6.2	6.2	6.2	6.2	6.2	6.2	6.2	PKNH_0824200	PKNH_0824200	|40S ribosomal protein S11, putative (RPS11) | location=PKNH_08_v2:1109387-1110622(-) | length=161
2	3.26174	2	3.64362	4.02276	4.0141	4.05011	4.08732	4.04657	3.45231	4.02698	3.46736	3	0	1	0	1	2	2	2	2	2	1	2	1	0	1.9	0	1.9	3.8	3.8	3.8	3.8	3.8	1.9	3.8	1.9	PKNH_0912800	PKNH_0912800	|knowpain-4 (KP4) | location=PKNH_09_v2:561787-563220(-) | length=477
2	2	2	4.14956	4.2399	4.00307	3.68745	2	2	2	2	2	4	0	0	0	2	2	2	2	0	0	0	0	0	0	0	0	7.5	7.5	7.5	7.5	0	0	0	0	0	PKNH_0927000	PKNH_0927000	|spermidine synthase, putative | location=PKNH_09_v2:1194626-1196132(+) | length=321
2	2	2	4.39756	4.25974	3.99764	4.39886	4.22598	4.04743	4.08077	3.96969	3.76578	18	0	0	0	2	2	1	1	1	1	1	1	1	0	0	0	12.3	12.3	7.1	7.1	7.1	7.1	7.1	7.1	7.1	PKNH_0504800	PKNH_0504800	|eukaryotic translation initiation factor 3 subunit G, putative (EIF3G) | location=PKNH_05_v2:193648-195938(+) | length=269
2	2	2	4.30715	4.07969	3.9916	4.30856	4.03149	4.23802	4.22425	3.94188	4.1745	15	0	0	0	1	1	1	1	1	1	1	1	1	0	0	0	6	6	6	6	6	6	6	6	6	PKNH_0513200	PKNH_0513200	|ribosome-recycling factor, putative (RRF2) | location=PKNH_05_v2:598208-599056(+) | length=282
3.65214	2	2	4.35645	4.16206	3.97143	4.24976	4.09892	3.76123	4.20957	4.19443	3.95235	26	1	0	0	2	2	2	2	2	1	2	2	1	5.3	0	0	10.7	10.7	10.7	10.7	10.7	5.3	10.7	10.7	5.3	PKNH_0812000	PKNH_0812000	|conserved Plasmodium protein, unknown function | location=PKNH_08_v2:524838-526066(+) | length=281
3.60514	3.51485	3.45874	4.28264	4.32255	3.96798	4.43161	4.44386	4.37164	3.95901	4.22235	4.05266	37	2	2	2	4	4	3	6	5	5	4	5	3	3.5	3.5	3.5	5.9	5.9	3.7	9	7.6	7.6	5.3	7.6	4.6	PKNH_1443600	PKNH_1443600	|polyadenylate-binding protein, putative | location=PKNH_14_v2:1901838-1904462(+) | length=874
3.19739	2	2	4.10663	4.04763	3.93266	2	2	3.71898	3.80059	3.41365	3.59441	14	1	0	0	2	2	2	0	1	1	2	1	1	2.7	0	0	6.3	6.3	6.3	0	2.7	2.7	6.3	2.7	2.7	PKNH_0110900	PKNH_0110900	|26S proteasome regulatory subunit RPN10, putative (RPN10) | location=PKNH_01_v2:507206-509012(+) | length=477
2	2	2	4.15954	3.94593	3.93201	4.14622	4.21838	4.10565	4.02321	4.00449	4.0038	14	0	0	0	1	1	1	1	1	1	1	1	1	0	0	0	7	7	7	7	7	7	7	7	7	PKNH_1256200	PKNH_1256200	|thioredoxin 2, putative (TRX2) | location=PKNH_12_v2:2533023-2534178(+) | length=157
2	2	2	4.15546	3.96569	3.92444	3.8323	3.77348	3.75875	3.74576	3.50854	3.08171	20	0	0	0	2	2	2	1	1	2	2	1	1	0	0	0	5.9	5.9	5.9	2.8	2.8	5.9	5.9	2.8	3	PKNH_1327100	PKNH_1327100	|ATP-specific succinyl-CoA synthetase beta subunit | location=PKNH_13_v2:1266075-1267460(-) | length=461
3.47251	2	2	3.90109	3.88795	3.92269	3.79734	3.67516	3.66563	3.7758	3.87825	3.861	9	1	0	0	1	1	1	1	1	1	1	1	1	2.9	0	0	2.9	2.9	2.9	2.9	2.9	2.9	2.9	2.9	2.9	PKNH_0424600	PKNH_0424600	|DnaJ protein, putative | location=PKNH_04_v2:1105653-1107458(+) | length=421
4.0754	3.70907	3.60653	4.54699	4.16879	3.91488	4.41338	3.79995	2	4.34637	3.71002	3.87791	13	2	1	1	2	2	1	2	1	0	2	1	2	12.1	5.5	5.5	12.1	12.1	6.6	12.1	5.5	0	12.1	5.5	12.1	PKNH_0618200	PKNH_0618200	|haloacid dehalogenase-like hydrolase, putative (HAD1) | location=PKNH_06_v2:807167-808039(+) | length=290
2	2	2	4.17577	4.29152	3.904	4.05285	4.07368	3.86162	4.19313	4.0479	3.90617	9	0	0	0	1	1	1	1	1	1	1	1	1	0	0	0	6.3	6.3	6.3	6.3	6.3	6.3	6.3	6.3	6.3	PKNH_1338700	PKNH_1338700	|glutathione S-transferase, putative (GST) | location=PKNH_13_v2:1701292-1702068(-) | length=205
2	2	2	4.06423	4.08845	3.90191	4.04864	4.06908	4.07904	4.01553	3.98944	3.91047	3	0	0	0	1	1	1	1	1	1	1	1	1	0	0	0	15.2	15.2	15.2	15.2	15.2	15.2	15.2	15.2	15.2	PKNH_1213500	PKNH_1213500	|conserved Plasmodium protein, unknown function | location=PKNH_12_v2:599052-599826(-) | length=92
2	2	2	4.26571	3.88632	3.89655	3.91552	2	3.63837	3.72751	3.67543	3.72068	4	0	0	0	2	1	1	2	0	1	1	1	1	0	0	0	6.2	3.2	3.2	6.2	0	3.2	3.2	3.2	3.2	PKNH_0925900	PKNH_0925900	|conserved Plasmodium protein, unknown function | location=PKNH_09_v2:1150611-1152337(-) | length=401
3.71198	2	2	4.32317	4.28396	3.87154	4.19432	4.02715	3.87197	4.02723	3.99983	3.86376	6	1	0	0	2	2	1	2	1	1	1	1	1	6.4	0	0	13.4	13.4	6.4	13.4	6.4	6.4	6.4	6.4	6.4	PKNH_0937800	PKNH_0937800	|conserved protein, unknown function | location=PKNH_09_v2:1701653-1702913(+) | length=202
2	2	2	4.17958	3.6837	3.86994	3.83672	4.16194	4.08135	4.06006	3.93765	3.52881	11	0	0	0	2	1	2	1	2	2	2	2	1	0	0	0	7	4	7	4	7	7	7	7	4	PKNH_0407900	PKNH_0407900	|protein SIS1, putative (SIS1) | location=PKNH_04_v2:344424-345732(-) | length=329
3.88521	3.60454	2	4.49617	4.26729	3.86807	4.18772	3.91439	2	4.15333	4.15951	4.05312	16	1	1	0	2	2	1	2	1	0	1	1	1	5.8	5.8	0	11.6	11.6	5.8	11.6	5.8	0	5.8	5.8	5.8	PKNH_0713700	PKNH_0713700	|conserved Plasmodium protein, unknown function | location=PKNH_07_v2:632122-632898(-) | length=190
2	2	2	4.11661	4.06811	3.85264	4.01741	3.99066	4.07936	3.8794	3.91978	2	6	0	0	0	1	1	1	1	1	1	1	1	0	0	0	0	7.6	7.6	7.6	7.6	7.6	7.6	7.6	7.6	0	PKNH_1340100	PKNH_1340100	|conserved Plasmodium protein, unknown function | location=PKNH_13_v2:1747752-1748859(+) | length=144
3.94386	3.58375	2	4.0228	4.02772	3.82185	3.80893	3.73019	2	3.77764	3.88589	3.29113	12	3	2	0	3	3	2	2	2	0	2	3	1	9.4	6.5	0	9.4	9.4	6.5	6.5	5.8	0	6.5	9.4	2.9	PKNH_1216800	PKNH_1216800	|ATP synthase (C/AC39) subunit, putative | location=PKNH_12_v2:747197-748345(+) | length=382
2	2	2	4.00672	3.89573	3.8127	3.88083	3.7874	3.7288	4.61327	4.77834	4.79124	34	0	0	0	3	2	2	3	2	2	6	7	7	0	0	0	7.8	4.7	4.7	7.8	4.7	4.7	15.6	17.7	17.7	PKNH_0932300	PKNH_0932300	|protein disulfide-isomerase, putative | location=PKNH_09_v2:1419632-1420906(-) | length=424
2	2	2	4.03997	3.86074	3.77522	3.99442	2	3.53738	2	2	2	7	0	0	0	2	2	1	2	0	1	0	0	0	0	0	0	9.2	9.2	4.3	9.2	0	4.3	0	0	0	PKNH_0925000	PKNH_0925000	|protein phosphatase, putative | location=PKNH_09_v2:1121472-1123315(-) | length=282
2	3.14857	2	3.98237	3.87533	3.77357	3.88798	3.90462	3.72986	3.70779	3.72554	3.73463	15	0	1	0	1	1	1	1	1	1	1	1	1	0	4.3	0	4.3	4.3	4.3	4.3	4.3	4.3	4.3	4.3	4.3	PKNH_0906100	PKNH_0906100	|succinyl-CoA synthetase alpha subunit, putative | location=PKNH_09_v2:299545-300878(+) | length=327
2	2	2	3.89983	3.89655	3.76685	2	3.63182	2	2	2	2	5	0	0	0	1	1	1	0	1	0	0	0	0	0	0	0	5.6	5.6	5.6	0	5.6	0	0	0	0	PKNH_1450500	PKNH_1450500	|ras-related protein Rab-2, putative (RAB2) | location=PKNH_14_v2:2183152-2184577(+) | length=213
2	2	2	3.63806	3.75746	3.74785	3.78221	3.91771	2	3.80812	2	3.83525	3	0	0	0	1	1	1	1	1	0	1	0	1	0	0	0	2.8	2.8	2.8	2.8	2.8	0	2.8	0	2.8	PKNH_0303000	PKNH_0303000	|6-cysteine protein (P41) | location=PKNH_03_v2:156143-157324(-) | length=393
2	2	2	4.02991	2	3.73827	3.90329	3.58039	2	3.82584	4.03403	2	3	0	0	0	1	0	1	1	1	0	1	1	0	0	0	0	7.6	0	7.6	7.6	7.6	0	7.6	7.6	0	PKNH_1418500	PKNH_1418500	|40S ribosomal protein S19, putative (RPS19) | location=PKNH_14_v2:822488-823404(+) | length=145
2	2	2	4.0714	3.81348	3.72056	3.84209	3.69191	3.8266	4.51745	4.50143	4.30369	12	0	0	0	2	1	1	1	1	1	2	2	2	0	0	0	5.1	2.3	2.3	2.3	2.3	2.3	5.1	5.1	5.1	PKNH_1149300	PKNH_1149300	|KIR protein | location=PKNH_11_v2:2310993-2313115(+) | length=532
2	2	2	4.05656	3.94589	3.71971	3.72198	3.82845	3.44568	3.60936	3.86705	3.46277	8	0	0	0	2	2	2	1	2	1	1	2	1	0	0	0	6.5	6.5	6.5	3.6	6.5	3.6	2.9	6.5	2.9	PKNH_1012000	PKNH_1012000	|S-adenosyl-L-homocysteine hydrolase, putative (SAHH) | location=PKNH_10_v2:544685-546118(-) | length=477
2	2	2	4.09384	3.76851	3.71885	3.56765	3.44408	2	2	2	2	4	0	0	0	2	1	2	1	1	0	0	0	0	0	0	0	6.9	4.6	6.9	4.6	4.6	0	0	0	0	PKNH_0834500	PKNH_0834500	|T-complex protein 1 subunit eta, putative (CCT7) | location=PKNH_08_v2:1560811-1562577(+) | length=540
2	2	3.13405	4.08023	4.05971	3.70683	4.03547	4.054	3.97316	3.99767	3.94137	3.77988	9	0	0	1	2	2	1	2	2	2	2	2	2	0	0	3.3	9	9	5.7	9	9	9	9	9	9	PKNH_1305300	PKNH_1305300	|conserved Plasmodium protein, unknown function | location=PKNH_13_v2:232337-234474(-) | length=333
2	2	2	4.16358	3.95348	3.67227	3.95138	3.71409	3.36977	3.8497	3.83499	3.554	6	0	0	0	1	1	1	1	1	1	1	1	1	0	0	0	4.4	4.4	4.4	4.4	4.4	4.4	4.4	4.4	4.4	PKNH_1333800	PKNH_1333800	|60S ribosomal protein L5, putative | location=PKNH_13_v2:1533402-1535044(+) | length=295
2	2	2	3.91261	3.81977	3.65749	3.39879	3.39337	3.0577	3.13893	2	2	7	0	0	0	4	4	3	2	2	1	2	0	0	0	0	0	5.9	5.9	4.2	2.7	2.7	1.2	2.7	0	0	PKNH_1441400	PKNH_1441400	|endoplasmin, putative (GRP94) | location=PKNH_14_v2:1777191-1779635(-) | length=814
3.44056	2	2	4.39086	3.71171	3.65716	3.53491	3.77904	3.30799	3.73585	4.10735	3.51753	13	1	0	0	2	2	1	1	2	1	1	2	1	3.7	0	0	6	6	3.7	3.7	6	3.7	3.7	6	3.7	PKNH_1203700	PKNH_1203700	|phosphoribosylpyrophosphate synthetase, putative | location=PKNH_12_v2:194686-195990(+) | length=434
2	2	2	3.74249	3.6855	3.64116	3.51367	3.67521	3.61016	2.98629	2.9529	2.90649	7	0	0	0	3	3	3	2	3	2	1	1	1	0	0	0	3.1	3.1	3.1	1.9	3.1	1.9	0.7	0.7	1.1	PKNH_1356900	PKNH_1356900	|erythrocyte binding protein (gamma) | location=PKNH_13_v2:2536596-2540406(+) | length=1072
2	3.26482	2	3.73284	3.69774	3.61824	3.46127	3.786	3.54072	3.91353	3.61801	2	9	0	1	0	1	1	1	1	2	1	2	1	0	0	4.1	0	5.7	4.1	4.1	4.1	9.8	4.1	9.8	4.1	0	PKNH_0509900	PKNH_0509900	|memo-like protein | location=PKNH_05_v2:429940-432324(-) | length=296
3.52325	3.24647	3.12607	3.99696	3.99059	3.58246	3.78752	3.5974	3.65009	4.2352	4.23502	4.00958	27	2	1	1	3	4	1	2	1	2	5	6	5	4.3	2.2	2.2	7.8	9.8	2.2	5.7	2.2	4.3	12.1	13.8	12.1	PKNH_0815700	PKNH_0815700	|hsp60, putative | location=PKNH_08_v2:704495-706449(-) | length=580
2	2	2	3.78425	3.67941	3.58181	3.80128	3.58604	3.70216	3.44083	3.46832	3.48083	7	0	0	0	1	1	1	1	1	1	1	1	1	0	0	0	2.8	2.8	2.8	2.8	2.8	2.8	2.8	2.8	2.8	PKNH_0105800	PKNH_0105800	|rhoptry-associated membrane antigen, putative (RAMA) | location=PKNH_01_v2:310590-313581(+) | length=711
2	2	2	3.59854	3.50235	3.57761	3.39501	3.13805	2	2	2	2	4	0	0	0	1	1	1	1	1	0	0	0	0	0	0	0	3.7	3.7	3.7	3.7	3.7	0	0	0	0	PKNH_0312700	PKNH_0312700	|serine--tRNA ligase, putative | location=PKNH_03_v2:560538-562331(-) | length=597
4.00372	3.896	3.70644	4.13245	3.99795	3.57574	4.39134	4.15011	3.79129	2	2	2	4	1	1	1	1	1	1	1	1	1	0	0	0	5.6	5.6	5.6	5.6	5.6	5.6	5.6	5.6	5.6	0	0	0	PKNH_0715200	PKNH_0715200	|conserved Plasmodium membrane protein, unknown function | location=PKNH_07_v2:688291-689424(+) | length=324
3.46801	3.18276	2	3.65637	3.72887	3.57417	3.74324	3.76254	3.80986	3.50506	3.62675	3.47727	9	1	1	0	1	1	1	1	1	1	1	1	1	2.8	2.8	0	2.8	2.8	2.8	2.8	2.8	2.8	2.8	2.8	2.8	PKNH_1218800	PKNH_1218800	|cytochrome c1 precursor, putative | location=PKNH_12_v2:839393-840891(+) | length=394
2	2	2	2	3.9672	3.56138	3.94224	4.23616	3.86099	3.68602	3.48319	3.49025	3	0	0	0	0	2	1	1	2	1	1	1	1	0	0	0	0	5.3	2	2	5.3	2	2	2	2	PKNH_1132800	PKNH_1132800	|conserved Plasmodium protein, unknown function | location=PKNH_11_v2:1517413-1519198(-) | length=451
3.33439	2	2	4.08019	3.95859	3.55428	3.65203	2	3.69769	3.53562	2	3.80634	8	1	0	0	2	2	1	1	0	1	1	0	2	6	0	0	10	10	6	4	0	4	4	0	10	PKNH_0917800	PKNH_0917800	|phosphoglycerate mutase, putative (PGM1) | location=PKNH_09_v2:780064-781269(+) | length=250
2	2	2	3.91486	3.63006	3.55317	2	3.12522	2	2	2	2	2	0	0	0	1	1	1	0	1	0	0	0	0	0	0	0	2.4	2.4	2.4	0	2.4	0	0	0	0	PKNH_1000600	PKNH_1000600	|KIR-like protein | location=PKNH_10_v2:31077-33368(-) | length=531
2	2	2	3.74901	3.73613	3.44081	3.24237	2	3.35044	2	3.23845	3.1049	6	0	0	0	1	1	1	1	0	1	0	1	1	0	0	0	3.7	3.7	3.7	3.7	0	3.7	0	3.7	3.7	PKNH_1446300	PKNH_1446300	|conserved Plasmodium protein, unknown function | location=PKNH_14_v2:2002776-2004320(-) | length=514
2	2	2	3.56589	3.44384	3.4047	2	3.23093	2	2.93787	2	2	2	0	0	0	1	1	1	0	1	0	1	0	0	0	0	0	2.2	2.2	2.2	0	2.2	0	2.2	0	0	PKNH_0930400	PKNH_0930400	|T-complex protein 1 subunit alpha, putative (TCP1) | location=PKNH_09_v2:1329314-1331117(-) | length=543
2	2	2	3.91467	3.75899	3.36038	3.63885	3.67309	3.5374	3.09226	3.27907	2	18	0	0	0	5	5	2	4	3	4	2	3	0	0	0	0	5	5	2.3	4.1	3.2	4.1	2	2.9	0	PKNH_0727900	PKNH_0727900	|high molecular weight rhoptry protein 2, putative (RhopH2) | location=PKNH_07_v2:1242416-1247883(+) | length=1369
2	2	2	3.28253	3.3241	2.8441	2	2	2	2	2	2	4	0	0	0	2	2	1	0	0	0	0	0	0	0	0	0	2.6	2.6	1.4	0	0	0	0	0	0	PKNH_1008900	PKNH_1008900	|karyopherin beta, putative | location=PKNH_10_v2:395640-399014(-) | length=1124
2	2	2	2.99168	2	2	2	2	2	4.15177	4.12685	4.10561	22	0	0	0	1	0	0	0	0	0	5	5	5	0	0	0	0.9	0	0	0	0	0	6.2	6.2	6.2	PKNH_0413100	PKNH_0413100	|cysteine protease, putative | location=PKNH_04_v2:570335-573924(+) | length=950
3.68417	2	2	4.01582	3.76427	2	3.81566	2	2	3.87996	3.6656	3.5524	4	1	0	0	1	1	0	1	0	0	1	1	1	6.2	0	0	6.2	6.2	0	6.2	0	0	6.2	6.2	6.2	PKNH_0601300	PKNH_0601300	|rhoptry neck protein 12, putative (RON12) | location=PKNH_06_v2:58076-58903(-) | length=275
2	2	2	3.43307	2	2	2	2	2	3.18608	3.11126	3.01047	1	0	0	0	1	0	0	0	0	0	1	1	1	0	0	0	2	0	0	0	0	0	2	2	2	PKNH_0705200	PKNH_0705200	|ATP-dependent protease ATPase subunit ClpY, putative (ClpY) | location=PKNH_07_v2:279250-281760(-) | length=836
2	2	2	4.05034	2	2	3.70581	2	2	2	2	2	2	0	0	0	1	0	0	1	0	0	0	0	0	0	0	0	7.2	0	0	7.2	0	0	0	0	0	PKNH_0832100	PKNH_0832100	|eukaryotic translation initiation factor 3 subunit K, putative (EIF3K) | location=PKNH_08_v2:1468113-1469113(+) | length=236
2	2	2	3.93269	3.8102	2	3.90236	3.68448	3.71107	3.69186	3.7012	2	4	0	0	0	1	1	0	1	1	1	1	1	0	0	0	0	5.7	5.7	0	5.7	5.7	5.7	5.7	5.7	0	PKNH_0914600	PKNH_0914600	|conserved Plasmodium protein, unknown function | location=PKNH_09_v2:661269-663303(-) | length=210
2	2	2	3.67047	3.5348	2	2	2	2	3.13139	2	2	2	0	0	0	1	1	0	0	0	0	1	0	0	0	0	0	3.3	3.3	0	0	0	0	3.3	0	0	PKNH_0914800	PKNH_0914800	|deubiquinating/deneddylating enzyme, putative (UCH54) | location=PKNH_09_v2:670385-671740(+) | length=451
2	2	2	3.90409	3.91277	2	4.02845	2	2	2	2	3.79833	2	0	0	0	1	1	0	1	0	0	0	0	1	0	0	0	10.9	10.9	0	10.9	0	0	0	0	10.9	PKNH_0925100	PKNH_0925100	|deoxyuridine 5-triphosphate nucleotidohydrolase, putative | location=PKNH_09_v2:1125619-1126170(-) | length=183
2	2	2	4.03535	2	2	3.68748	2	2	2	2	2	2	0	0	0	1	0	0	1	0	0	0	0	0	0	0	0	5.4	0	0	5.4	0	0	0	0	0	PKNH_0931000	PKNH_0931000	|aquaglyceroporin, putative (AQP) | location=PKNH_09_v2:1351333-1352109(+) | length=258
2	2	2	3.64938	2	2	2	2	2	2	2	2	2	0	0	0	1	0	0	0	0	0	0	0	0	0	0	0	4	0	0	0	0	0	0	0	0	PKNH_1007000	PKNH_1007000	|inner membrane complex protein 1g, putative (IMC1g) | location=PKNH_10_v2:316971-317873(-) | length=300
2	2	2	3.19584	2.9002	2	2	2	2	2.75246	2	2	2	0	0	0	1	1	0	0	0	0	1	0	0	0	0	0	1.2	1.2	0	0	0	0	1.2	0	0	PKNH_1009900	PKNH_1009900	|multidrug resistance protein 1, putative (MDR1) | location=PKNH_10_v2:438000-442394(-) | length=1464
2	2	2	2	2.53963	2	2.85542	2	3.278	2.89463	2	2	1	0	0	0	0	1	0	1	0	2	1	0	0	0	0	0	0	0.3	0	0.3	0	1.2	0.9	0	0	PKNH_1013600	PKNH_1013600	|carbon catabolite repressor protein 4, putative (CCR4) | location=PKNH_10_v2:609847-617503(+) | length=2507
2	2	2	3.83187	3.5724	2	3.77264	2	2	3.41311	2	2	2	0	0	0	1	1	0	1	0	0	1	0	0	0	0	0	9.5	9.5	0	9.5	0	0	9.5	0	0	PKNH_1020500	PKNH_1020500	|ras-related protein Rab-1B, putative (RAB1b) | location=PKNH_10_v2:914990-916743(-) | length=200
2	2	2	3.91233	2	2	3.46762	2	2	2	2	2	2	0	0	0	1	0	0	1	0	0	0	0	0	0	0	0	7.9	0	0	7.9	0	0	0	0	0	PKNH_1100900	PKNH_1100900	|conserved Plasmodium protein, unknown function | location=PKNH_11_v2:49958-50759(-) | length=202
2	2	2	2	2	2	2	2	2	3.85548	3.63791	3.81381	3	0	0	0	1	0	0	0	0	0	1	1	1	0	0	0	7.9	0	0	0	0	0	7.9	7.9	7.9	PKNH_1122300	PKNH_1122300	|protein DJ-1, putative (DJ1) | location=PKNH_11_v2:1094434-1095457(+) | length=189
2	2	2	3.29524	3.24353	2	3.17927	2	2	2	2.91865	2	5	0	0	0	2	1	1	1	0	0	0	1	0	0	0	0	4.1	2.3	1.2	2.3	0	0	0	2.3	0	PKNH_1131000	PKNH_1131000	|cell division cycle protein 48 homologue, putative | location=PKNH_11_v2:1444331-1446993(+) | length=822
2	2	2	3.96257	3.90934	2	3.89472	2	2	3.75573	3.91492	3.86431	4	0	0	0	1	1	0	1	0	0	1	1	1	0	0	0	8.2	8.2	0	8.2	0	0	8.2	8.2	8.2	PKNH_1221000	PKNH_1221000	|60S ribosomal protein L27, putative (RPL27) | location=PKNH_12_v2:958207-959497(+) | length=146
2	2	2	4.04599	3.98373	2	3.90956	4.01874	4.02049	3.77477	4.03092	3.69685	9	0	0	0	1	1	0	1	1	1	1	1	1	0	0	0	3.5	3.5	0	3.5	3.5	3.5	3.5	3.5	3.5	PKNH_1253400	PKNH_1253400	|DNA/RNA-binding protein Alba 4, putative (ALBA4) | location=PKNH_12_v2:2401908-2403307(+) | length=373
3.54515	3.5507	3.549	3.79424	2	2	3.72378	3.6484	3.60271	3.66275	3.58053	3.42339	8	1	1	1	1	0	1	1	1	1	1	1	1	2	2	2	2	0	2	2	2	2	2	2	2	PKNH_1415300	PKNH_1415300	|conserved Plasmodium protein, unknown function | location=PKNH_14_v2:694367-696515(-) | length=508
2	2	2	3.87637	2	2	2	3.86644	2	2	2	3.31595	4	0	0	0	1	0	0	0	1	0	0	0	1	0	0	0	2.2	0	0	0	2.2	0	0	0	2.2	PKNH_1428200	PKNH_1428200	|karyopherin alpha, putative | location=PKNH_14_v2:1217244-1218881(+) | length=545
2	2	2	3.9206	3.78032	2	3.56477	3.331	2	3.5023	3.29301	2	3	0	0	0	1	1	0	1	1	0	1	1	0	0	0	0	4.6	4.6	0	4.6	4.6	0	4.6	4.6	0	PKNH_1434500	PKNH_1434500	|thioredoxin peroxidase 2, putative | location=PKNH_14_v2:1505689-1506339(+) | length=216
2	2	2	3.34674	3.32391	2	2	3.22825	2	2	2	2	1	0	0	0	1	1	0	0	1	0	0	0	0	0	0	0	2.9	2.9	0	0	2.9	0	0	0	0	PKNH_1441200	PKNH_1441200	|conserved Plasmodium protein, unknown function | location=PKNH_14_v2:1772584-1774134(-) | length=516
